# Supplementary material for: Orphenadrinium picrate
Source: Acta Crystallogr Sect E Struct Rep Online. 2010 Dec 18;67(Pt 1):o190–1. doi: 10.1107/S1600536810049937 (PMC3050380; doi:10.1107/S1600536810049937)
Supplement: Supplementary file 1 [file e-67-0o190-sup1.cif]

##############################################################################
###                                                                        ###
###        Electronic paper (Acta Crystallographica Section E)             ###
###                                                                        ###
##############################################################################
#                                                                            #
# This CIF contains the data in a paper accepted for publication in Acta     #
# Crystallographica Section E. It conforms to the requirements of Notes      #
# for Authors for Section E, and has been peer reviewed under the auspices   #
# of the IUCr Commission on Journals.                                        #
#                                                                            #
# Full details of the Crystallographic Information File format               #
# are given in the paper "The Crystallographic Information File (CIF):       #
# a New Standard Archive File for Crystallography" by S. R. Hall, F. H.      #
# Allen and I. D. Brown [Acta Cryst. (1991), A47, 655-685].                  #
#                                                                            #
# The current version of the core CIF dictionary is obtainable from          #
# ftp://ftp.iucr.org/pub/cif_core.dic. The current version number is 2.4.    #
#                                                                            #
# Software is freely available for graphical display of the structure(s) in  #
# this CIF.  For information consult the CIF home page http://www.iucr.org/  #
# cif/home.html                                                              #
#                                                                            #
# This file may be used for bona fide research purposes within the           #
# scientific community so long as proper attribution is given to the journal # 
# article from which it was obtained.                                        #
#                                                                            #
##############################################################################
                                             
data_global
_audit_creation_method     SHELXL-97
_journal_date_recd_electronic     2010-11-28
_journal_date_accepted     2010-11-29
_journal_name_full     'Acta Crystallographica, Section E'
_journal_year     2011
_journal_volume     67
_journal_issue      1
_journal_page_first     o190
_journal_page_last     o191
_journal_paper_category     QO
_journal_coeditor_code     BT5424
_publ_contact_author_name     'Jasinski, Jerry P.'
_publ_contact_author_address
;
Department of Chemistry
Keene State College
229 Main Street
Keene, New Hampshire 03435, USA
;
_publ_contact_author_email     jjasinski@keene.edu
_publ_contact_author_fax     ?
_publ_contact_author_phone     '603 358-2563'
_publ_section_title
;
Orphenadrinium picrate
;
loop_
    _publ_author_name
    _publ_author_address
    'Jasinski, Jerry P.'
;
Department of Chemistry
Keene State College
229 Main Street
Keene, NH 03435-2001, USA
;
    'Butcher, Ray J.'
;
Department of Chemistry
Howard University
525 College Street NW
Washington
DC 20059, USA
;
    'Siddaraju, B. P.'
;
Department of Studies in Chemistry
University of Mysore
Manasagangotri, Mysore 570 006, India
;
    'Yathirajan, H. S.'
;
Department of Studies in Chemistry
University of Mysore
Manasagangotri, Mysore 570 006, India
;
    'Narayana, B.'
;
Department of Studies in Chemistry
Mangalore University
Mangalagangotri, 574 199, India
;
data_I
_chemical_name_systematic
;
<i>N</i>,<i>N</i>-dimethyl-2-[(2-methylphenyl)(phenyl)methoxy]ethanaminium
2,4,6-trinitrophenolate
;
_chemical_name_common
;
Orphenadrinium picrate
;
_chemical_formula_moiety     'C18 H24 N O +, C6 H2 N3 O7 -'
_chemical_formula_sum     'C24 H26 N4 O8'
_chemical_formula_iupac     'C18 H24 N O +, C6 H2 N3 O7 -'
_chemical_formula_weight     498.49
_chemical_melting_point     ?
_symmetry_cell_setting     triclinic
_symmetry_space_group_name_H-M     'P -1'
_symmetry_space_group_name_Hall     '-P 1'
loop_
    _symmetry_equiv_pos_as_xyz
    'x, y, z'
    '-x, -y, -z'
_cell_length_a     9.9434(10)
_cell_length_b     11.2216(8)
_cell_length_c     11.3523(12)
_cell_angle_alpha     78.658(7)
_cell_angle_beta     76.342(9)
_cell_angle_gamma     87.660(7)
_cell_volume     1206.82(19)
_cell_formula_units_Z     2
_cell_measurement_reflns_used     3744
_cell_measurement_theta_min     4.5726
_cell_measurement_theta_max     74.4184
_cell_measurement_temperature     123(2)
_exptl_crystal_description     'triangular plate'
_exptl_crystal_colour     yellow
_exptl_crystal_size_max     0.52
_exptl_crystal_size_mid     0.43
_exptl_crystal_size_min     0.16
_exptl_crystal_density_diffrn     1.372
_exptl_crystal_density_meas     ?
_exptl_crystal_density_method     'not measured'
_exptl_crystal_F_000     524
_exptl_absorpt_coefficient_mu     0.878
_exptl_absorpt_correction_type     multi-scan
_exptl_absorpt_process_details
;
(CrysAlisRED; Oxford Diffraction, 2007)
;
_exptl_absorpt_correction_T_min     0.63449
_exptl_absorpt_correction_T_max     1.00000
_exptl_special_details
;
;
_diffrn_ambient_temperature     123(2)
_diffrn_radiation_type     CuK\a
_diffrn_radiation_wavelength     1.54184
_diffrn_radiation_source     'Enhance (Cu) X-ray Source'
_diffrn_radiation_monochromator     graphite
_diffrn_measurement_device_type     'Oxford Diffraction Xcalibur Ruby Gemini'
_diffrn_measurement_method     '\w scans'
_diffrn_detector_area_resol_mean     10.5081
_diffrn_reflns_number     7402
_diffrn_reflns_av_R_equivalents     0.0310
_diffrn_reflns_av_sigmaI/netI     0.0253
_diffrn_reflns_theta_min     4.58
_diffrn_reflns_theta_max     74.59
_diffrn_reflns_theta_full     67.50
_diffrn_measured_fraction_theta_max     0.947
_diffrn_measured_fraction_theta_full     0.991
_diffrn_reflns_limit_h_min     -12
_diffrn_reflns_limit_h_max     12
_diffrn_reflns_limit_k_min     -13
_diffrn_reflns_limit_k_max     13
_diffrn_reflns_limit_l_min     -8
_diffrn_reflns_limit_l_max     14
_diffrn_standards_number     ?
_diffrn_standards_interval_count     ?
_diffrn_standards_interval_time     ?
_diffrn_standards_decay_%     ?
_refine_special_details
;
Refinement of <i>F</i>^2^ against ALL reflections. The weighted <i>R</i>-factor
<i>wR</i> and goodness of fit <i>S</i> are based on <i>F</i>^2^, conventional
<i>R</i>-factors <i>R</i> are based on <i>F</i>, with <i>F</i> set to zero for
negative <i>F</i>^2^. The threshold expression of <i>F</i>^2^ >
\s(<i>F</i>^2^) is used only for calculating <i>R</i>-factors(gt) <i>etc</i>.
and is not relevant to the choice of reflections for refinement.
<i>R</i>-factors based on <i>F</i>^2^ are statistically about twice as large
as those based on <i>F</i>, and <i>R</i>- factors based on ALL data will be
even larger.
;
_reflns_number_total     4677
_reflns_number_gt     3760
_reflns_threshold_expression     I>2\s(I)
_refine_ls_structure_factor_coef     Fsqd
_refine_ls_matrix_type     full
_refine_ls_R_factor_all     0.0778
_refine_ls_R_factor_gt     0.0653
_refine_ls_wR_factor_gt     0.1776
_refine_ls_wR_factor_ref     0.1884
_refine_ls_goodness_of_fit_ref     1.085
_refine_ls_restrained_S_all     1.085
_refine_ls_number_reflns     4677
_refine_ls_number_parameters     407
_refine_ls_number_restraints     0
_refine_ls_hydrogen_treatment     constr
_refine_ls_weighting_scheme     calc
_refine_ls_weighting_details
         'calc w=1/[\s^2^(Fo^2^)+(0.0930P)^2^+0.5659P] where P=(Fo^2^+2Fc^2^)/3'
_atom_sites_solution_hydrogens     geom
_atom_sites_solution_primary     direct
_atom_sites_solution_secondary     difmap
_refine_ls_shift/su_max     0.000
_refine_ls_shift/su_mean     0.000
_refine_diff_density_max     0.447
_refine_diff_density_min     -0.403
_refine_ls_extinction_method     '<i>SHELXL97</i> (Sheldrick, 2008)'
_refine_ls_extinction_coef     0.0038(11)
_refine_ls_extinction_expression
                                  'Fc^*^=kFc[1+0.001xFc^2^\l^3^/sin(2\q)]^-1/4^'
loop_
    _atom_type_symbol
    _atom_type_description
    _atom_type_scat_dispersion_real
    _atom_type_scat_dispersion_imag
    _atom_type_scat_source
    'C' 'C' 0.0181 0.0091
                         'International Tables Vol C Tables 4.2.6.8 and 6.1.1.4'
    'H' 'H' 0.0000 0.0000
                         'International Tables Vol C Tables 4.2.6.8 and 6.1.1.4'
    'N' 'N' 0.0311 0.0180
                         'International Tables Vol C Tables 4.2.6.8 and 6.1.1.4'
    'O' 'O' 0.0492 0.0322
                         'International Tables Vol C Tables 4.2.6.8 and 6.1.1.4'
_computing_data_collection     '<i>CrysAlis PRO</i> (Oxford Diffraction, 2007)'
_computing_cell_refinement     '<i>CrysAlis PRO</i> (Oxford Diffraction, 2007)'
_computing_data_reduction     '<i>CrysAlis RED</i> (Oxford Diffraction, 2007)'
_computing_structure_solution     '<i>SHELXS97</i> (Sheldrick, 2008)'
_computing_structure_refinement     '<i>SHELXL97</i> (Sheldrick, 2008)'
_computing_molecular_graphics     '<i>SHELXTL</i> (Sheldrick, 2008)'
_computing_publication_material     '<i>SHELXTL</i> (Sheldrick, 2008)'
loop_
    _atom_site_type_symbol
    _atom_site_label
    _atom_site_fract_x
    _atom_site_fract_y
    _atom_site_fract_z
    _atom_site_U_iso_or_equiv
    _atom_site_adp_type
    _atom_site_calc_flag
    _atom_site_refinement_flags
    _atom_site_occupancy
    _atom_site_disorder_assembly
    _atom_site_disorder_group
    O O1A 0.7336(3) 0.61869(16) 0.6143(2) 0.0829(7) Uani d . 1 . .
    N N1A 0.7148(2) 0.35671(16) 0.72631(17) 0.0460(5) Uani d . 1 A .
    H H1AB 0.7569 0.4148 0.7541 0.055 Uiso calc R 1 . .
    C C1A 0.6397(4) 0.7080(3) 0.6259(3) 0.0453(9) Uani d P 0.662(4) A 1
    H H1AA 0.5486 0.6683 0.6695 0.054 Uiso calc PR 0.662(4) A 1
    C C2A 0.6208(5) 0.7849(4) 0.5018(4) 0.051(2) Uani d PG 0.662(4) A 1
    C C3A 0.7346(4) 0.8060(4) 0.4020(6) 0.0592(16) Uani d PG 0.662(4) A 1
    H H3AA 0.8210 0.7696 0.4090 0.071 Uiso calc PR 0.662(4) A 1
    C C4A 0.7220(4) 0.8805(3) 0.2918(4) 0.0681(13) Uani d PG 0.662(4) A 1
    H H4AA 0.7998 0.8949 0.2236 0.082 Uiso calc PR 0.662(4) A 1
    C C5A 0.5956(6) 0.9339(3) 0.2815(3) 0.0590(14) Uani d PG 0.662(4) A 1
    H H5AA 0.5870 0.9848 0.2062 0.071 Uiso calc PR 0.662(4) A 1
    C C6A 0.4818(4) 0.9128(4) 0.3813(5) 0.0531(17) Uani d PG 0.662(4) A 1
    H H6AA 0.3954 0.9493 0.3743 0.064 Uiso calc PR 0.662(4) A 1
    C C7A 0.4944(4) 0.8383(3) 0.4915(4) 0.0464(11) Uani d PG 0.662(4) A 1
    C C8A 0.3672(4) 0.8167(3) 0.5954(4) 0.0581(11) Uani d P 0.662(4) A 1
    H H8AA 0.2909 0.8607 0.5698 0.087 Uiso d PR 0.662(4) A 1
    H H8AB 0.3454 0.7315 0.6177 0.087 Uiso d PR 0.662(4) A 1
    H H8AC 0.3842 0.8445 0.6654 0.087 Uiso d PR 0.662(4) A 1
    C C9A 0.6762(5) 0.7860(3) 0.7096(4) 0.0536(11) Uani d PG 0.662(4) A 1
    C C10A 0.5891(5) 0.7873(3) 0.8248(4) 0.0708(15) Uani d PG 0.662(4) A 1
    H H10A 0.5069 0.7396 0.8512 0.085 Uiso calc PR 0.662(4) A 1
    C C11A 0.6224(6) 0.8585(4) 0.9013(3) 0.087(2) Uani d PG 0.662(4) A 1
    H H11A 0.5629 0.8594 0.9801 0.104 Uiso calc PR 0.662(4) A 1
    C C12A 0.7428(6) 0.9283(4) 0.8627(4) 0.075(3) Uani d PG 0.662(4) A 1
    H H12A 0.7656 0.9769 0.9150 0.091 Uiso calc PR 0.662(4) A 1
    C C13A 0.8299(5) 0.9269(4) 0.7475(5) 0.081(2) Uani d PG 0.662(4) A 1
    H H13A 0.9121 0.9747 0.7210 0.097 Uiso calc PR 0.662(4) A 1
    C C14A 0.7966(4) 0.8558(4) 0.6709(4) 0.0721(18) Uani d PG 0.662(4) A 1
    H H14A 0.8561 0.8549 0.5922 0.087 Uiso calc PR 0.662(4) A 1
    C C15A 0.7104(3) 0.5276(2) 0.5497(2) 0.0519(6) Uani d . 1 A .
    H H15A 0.8002 0.4997 0.5049 0.062 Uiso calc R 1 . .
    H H15B 0.6562 0.5621 0.4884 0.062 Uiso calc R 1 . .
    C C16A 0.6334(3) 0.4220(2) 0.6388(2) 0.0473(5) Uani d . 1 . .
    H H16A 0.5464 0.4517 0.6867 0.057 Uiso calc R 1 A .
    H H16B 0.6085 0.3642 0.5917 0.057 Uiso calc R 1 . .
    C C17A 0.6223(3) 0.2806(2) 0.8360(2) 0.0589(7) Uani d . 1 . .
    H H17A 0.5585 0.3332 0.8822 0.088 Uiso calc R 1 A .
    H H17B 0.6785 0.2345 0.8895 0.088 Uiso calc R 1 . .
    H H17C 0.5694 0.2241 0.8084 0.088 Uiso calc R 1 . .
    C C18A 0.8262(3) 0.2799(2) 0.6658(2) 0.0598(7) Uani d . 1 . .
    H H18A 0.8846 0.3300 0.5925 0.090 Uiso calc R 1 A .
    H H18B 0.7841 0.2140 0.6414 0.090 Uiso calc R 1 . .
    H H18C 0.8828 0.2454 0.7240 0.090 Uiso calc R 1 . .
    C C1C 0.7475(7) 0.7270(6) 0.5766(6) 0.0435(16) Uani d P 0.338(4) A 2
    H H1CA 0.8407 0.7363 0.5182 0.052 Uiso calc PR 0.338(4) A 2
    C C2C 0.7572(7) 0.8018(5) 0.6752(4) 0.0309(14) Uani d PG 0.338(4) A 2
    C C3C 0.6651(6) 0.7736(5) 0.7898(6) 0.0416(17) Uani d PG 0.338(4) A 2
    H H3CA 0.5985 0.7106 0.8053 0.050 Uiso calc PR 0.338(4) A 2
    C C4C 0.6704(8) 0.8374(8) 0.8819(5) 0.053(2) Uani d PG 0.338(4) A 2
    H H4CA 0.6074 0.8181 0.9603 0.064 Uiso calc PR 0.338(4) A 2
    C C5C 0.7678(11) 0.9295(8) 0.8593(7) 0.075(5) Uani d PG 0.338(4) A 2
    H H5CA 0.7714 0.9731 0.9223 0.090 Uiso calc PR 0.338(4) A 2
    C C6C 0.8599(9) 0.9577(7) 0.7447(8) 0.057(3) Uani d PG 0.338(4) A 2
    H H6CA 0.9265 1.0207 0.7293 0.068 Uiso calc PR 0.338(4) A 2
    C C7C 0.8547(6) 0.8939(6) 0.6526(5) 0.0482(19) Uani d PG 0.338(4) A 2
    C C8C 0.9529(9) 0.9303(7) 0.5317(9) 0.067(2) Uani d P 0.338(4) . 2
    H H8CA 1.0122 0.9947 0.5342 0.101 Uiso d PR 0.338(4) A 2
    H H8CB 1.0081 0.8620 0.5104 0.101 Uiso d PR 0.338(4) A 2
    H H8CC 0.9002 0.9581 0.4708 0.101 Uiso d PR 0.338(4) A 2
    C C9C 0.6485(10) 0.7893(8) 0.4994(8) 0.045(3) Uani d PG 0.338(4) A 2
    C C10C 0.7073(8) 0.8359(8) 0.3758(8) 0.057(3) Uani d PG 0.338(4) A 2
    H H10B 0.8034 0.8260 0.3434 0.069 Uiso calc PR 0.338(4) A 2
    C C11C 0.6255(12) 0.8969(7) 0.2996(7) 0.081(5) Uani d PG 0.338(4) A 2
    H H11B 0.6656 0.9287 0.2152 0.097 Uiso calc PR 0.338(4) A 2
    C C12C 0.4848(11) 0.9113(8) 0.3471(10) 0.064(4) Uani d PG 0.338(4) A 2
    H H12B 0.4289 0.9530 0.2950 0.077 Uiso calc PR 0.338(4) A 2
    C C13C 0.4260(8) 0.8648(8) 0.4707(10) 0.074(3) Uani d PG 0.338(4) A 2
    H H13B 0.3299 0.8746 0.5031 0.089 Uiso calc PR 0.338(4) A 2
    C C14C 0.5079(11) 0.8038(7) 0.5468(7) 0.069(3) Uani d PG 0.338(4) A 2
    H H14B 0.4677 0.7720 0.6313 0.083 Uiso calc PR 0.338(4) A 2
    O O1B 0.78560(18) 0.46162(16) 0.89387(15) 0.0545(4) Uani d . 1 . .
    O O2B 0.6057(2) 0.4845(2) 1.10418(19) 0.0708(6) Uani d . 1 . .
    O O3B 0.71427(19) 0.50961(19) 1.23996(16) 0.0624(5) Uani d . 1 . .
    O O4B 1.0321(2) 0.85253(18) 1.1050(2) 0.0723(6) Uani d . 1 . .
    O O5B 1.1774(2) 0.8672(2) 0.9274(2) 0.0818(7) Uani d . 1 . .
    O O6B 1.0764(2) 0.6666(2) 0.62610(18) 0.0766(6) Uani d . 1 . .
    O O7B 0.98789(19) 0.4863(2) 0.68726(18) 0.0680(6) Uani d . 1 . .
    N N1B 0.70630(19) 0.52022(17) 1.13249(17) 0.0461(5) Uani d . 1 . .
    N N2B 1.0733(3) 0.8227(2) 1.0032(2) 0.0606(6) Uani d . 1 . .
    N N3B 1.0114(2) 0.5869(2) 0.70603(19) 0.0574(6) Uani d . 1 . .
    C C1B 0.8494(2) 0.5445(2) 0.9157(2) 0.0429(5) Uani d . 1 . .
    C C2B 0.8186(2) 0.58148(19) 1.03509(19) 0.0406(5) Uani d . 1 . .
    C C3B 0.8897(2) 0.6690(2) 1.0645(2) 0.0434(5) Uani d . 1 . .
    H H3BA 0.8658 0.6876 1.1449 0.052 Uiso calc R 1 . .
    C C4B 0.9972(2) 0.7300(2) 0.9748(2) 0.0474(5) Uani d . 1 . .
    C C5B 1.0340(2) 0.7033(2) 0.8576(2) 0.0491(6) Uani d . 1 . .
    H H5BA 1.1069 0.7469 0.7967 0.059 Uiso calc R 1 . .
    C C6B 0.9642(2) 0.6133(2) 0.8304(2) 0.0466(5) Uani d . 1 . .
loop_
    _atom_site_aniso_label
    _atom_site_aniso_U_11
    _atom_site_aniso_U_22
    _atom_site_aniso_U_33
    _atom_site_aniso_U_12
    _atom_site_aniso_U_13
    _atom_site_aniso_U_23
    O1A 0.140(2) 0.0331(9) 0.1071(17) 0.0224(10) -0.0862(16) -0.0234(10)
    N1A 0.0622(12) 0.0382(9) 0.0454(10) 0.0079(8) -0.0212(9) -0.0178(8)
    C1A 0.057(2) 0.0313(15) 0.0513(19) -0.0021(14) -0.0189(17) -0.0076(14)
    C2A 0.062(4) 0.031(3) 0.071(5) 0.005(2) -0.030(3) -0.016(3)
    C3A 0.058(3) 0.041(3) 0.079(4) 0.008(2) -0.026(3) -0.004(3)
    C4A 0.080(3) 0.049(3) 0.070(3) -0.006(2) -0.008(3) -0.008(2)
    C5A 0.091(4) 0.035(3) 0.054(3) -0.005(2) -0.029(3) -0.0009(19)
    C6A 0.073(4) 0.032(3) 0.072(4) 0.004(2) -0.044(3) -0.020(3)
    C7A 0.055(3) 0.036(2) 0.056(3) -0.0089(19) -0.018(2) -0.019(2)
    C8A 0.057(2) 0.046(2) 0.077(3) 0.0000(16) -0.018(2) -0.0214(19)
    C9A 0.082(4) 0.0247(16) 0.065(3) -0.0023(19) -0.044(3) -0.0008(18)
    C10A 0.111(5) 0.043(2) 0.064(3) -0.020(3) -0.033(3) -0.005(2)
    C11A 0.160(7) 0.047(3) 0.064(3) -0.026(4) -0.050(4) -0.003(2)
    C12A 0.140(6) 0.035(4) 0.073(5) 0.000(4) -0.073(4) -0.003(3)
    C13A 0.093(4) 0.031(3) 0.145(7) 0.011(3) -0.079(4) -0.021(3)
    C14A 0.074(4) 0.041(3) 0.121(5) 0.001(2) -0.054(4) -0.025(3)
    C15A 0.0719(16) 0.0363(11) 0.0548(13) 0.0091(10) -0.0261(12) -0.0140(10)
    C16A 0.0583(13) 0.0382(11) 0.0546(13) 0.0084(9) -0.0244(11) -0.0189(10)
    C17A 0.0827(18) 0.0481(13) 0.0508(14) -0.0061(12) -0.0209(13) -0.0134(11)
    C18A 0.0833(18) 0.0522(14) 0.0529(14) 0.0280(13) -0.0283(13) -0.0222(11)
    C1C 0.048(4) 0.041(3) 0.041(3) 0.000(3) -0.010(3) -0.008(3)
    C2C 0.030(3) 0.027(4) 0.036(3) -0.005(3) -0.011(3) -0.001(3)
    C3C 0.049(4) 0.040(4) 0.037(4) 0.006(3) -0.019(4) 0.001(3)
    C4C 0.067(5) 0.049(5) 0.048(4) 0.021(4) -0.021(4) -0.017(4)
    C5C 0.076(7) 0.036(8) 0.133(16) 0.004(5) -0.057(9) -0.029(9)
    C6C 0.097(7) 0.021(4) 0.067(6) 0.004(4) -0.045(5) -0.014(3)
    C7C 0.058(5) 0.029(4) 0.063(5) -0.001(3) -0.027(4) -0.007(3)
    C8C 0.066(5) 0.050(4) 0.080(6) -0.009(4) -0.006(4) -0.010(4)
    C9C 0.070(7) 0.029(5) 0.047(7) 0.001(4) -0.032(6) -0.012(4)
    C10C 0.072(6) 0.043(6) 0.066(7) 0.005(4) -0.045(6) 0.001(5)
    C11C 0.138(14) 0.036(6) 0.092(9) -0.004(7) -0.079(10) -0.001(5)
    C12C 0.102(11) 0.029(5) 0.083(8) 0.002(5) -0.056(8) -0.019(5)
    C13C 0.096(8) 0.050(5) 0.100(10) -0.004(6) -0.047(8) -0.038(6)
    C14C 0.110(10) 0.048(6) 0.075(7) 0.018(5) -0.054(7) -0.039(5)
    O1B 0.0585(10) 0.0651(11) 0.0472(9) -0.0057(8) -0.0170(7) -0.0212(8)
    O2B 0.0593(11) 0.0916(15) 0.0678(12) -0.0224(10) -0.0065(9) -0.0355(11)
    O3B 0.0582(10) 0.0834(13) 0.0450(9) -0.0066(9) -0.0144(8) -0.0062(9)
    O4B 0.0985(15) 0.0594(11) 0.0697(13) -0.0230(10) -0.0421(11) -0.0059(10)
    O5B 0.0861(15) 0.0765(14) 0.0795(14) -0.0389(12) -0.0260(12) 0.0090(11)
    O6B 0.0816(14) 0.0921(16) 0.0471(11) 0.0039(12) -0.0065(10) -0.0027(10)
    O7B 0.0557(11) 0.0980(16) 0.0585(11) 0.0003(10) -0.0114(8) -0.0363(11)
    N1B 0.0460(10) 0.0497(11) 0.0460(10) -0.0003(8) -0.0126(8) -0.0148(8)
    N2B 0.0753(15) 0.0520(12) 0.0589(13) -0.0151(11) -0.0351(12) 0.0054(10)
    N3B 0.0517(11) 0.0799(16) 0.0392(11) 0.0083(10) -0.0123(9) -0.0079(11)
    C1B 0.0445(11) 0.0504(12) 0.0400(11) 0.0042(9) -0.0205(9) -0.0115(9)
    C2B 0.0436(11) 0.0416(11) 0.0403(11) 0.0020(8) -0.0177(9) -0.0069(9)
    C3B 0.0520(12) 0.0425(11) 0.0412(11) 0.0013(9) -0.0236(10) -0.0056(9)
    C4B 0.0529(13) 0.0437(11) 0.0501(13) -0.0050(9) -0.0282(10) 0.0009(10)
    C5B 0.0473(12) 0.0542(13) 0.0440(12) -0.0009(10) -0.0195(10) 0.0059(10)
    C6B 0.0460(12) 0.0581(13) 0.0390(11) 0.0088(10) -0.0190(9) -0.0078(10)
_geom_special_details
;
All e.s.d.'s (except the e.s.d. in the dihedral angle between two l.s. planes)
are estimated using the full covariance matrix. The cell e.s.d.'s are taken
into account individually in the estimation of e.s.d.'s in distances, angles
and torsion angles; correlations between e.s.d.'s in cell parameters are only
used when they are defined by crystal symmetry. An approximate (isotropic)
treatment of cell e.s.d.'s is used for estimating e.s.d.'s involving l.s.
planes.
;
loop_
    _geom_bond_atom_site_label_1
    _geom_bond_atom_site_label_2
    _geom_bond_site_symmetry_2
    _geom_bond_distance
    _geom_bond_publ_flag
    O1A C1C . 1.208(7) ?
    O1A C1A . 1.346(4) ?
    O1A C15A . 1.425(3) ?
    N1A C16A . 1.491(3) ?
    N1A C17A . 1.494(3) ?
    N1A C18A . 1.495(3) ?
    N1A H1AB . 0.9300 ?
    C1A C9A . 1.522(4) ?
    C1A C2A . 1.549(5) ?
    C1A H1AA . 1.0000 ?
    C2A C3A . 1.3900 ?
    C2A C7A . 1.3900 ?
    C3A C4A . 1.3900 ?
    C3A H3AA . 0.9500 ?
    C4A C5A . 1.3900 ?
    C4A H4AA . 0.9500 ?
    C5A C6A . 1.3900 ?
    C5A H5AA . 0.9500 ?
    C6A C7A . 1.3900 ?
    C6A H6AA . 0.9500 ?
    C7A C8A . 1.503(6) ?
    C8A H8AA . 0.9600 ?
    C8A H8AB . 0.9600 ?
    C8A H8AC . 0.9601 ?
    C9A C10A . 1.3900 ?
    C9A C14A . 1.3900 ?
    C10A C11A . 1.3900 ?
    C10A H10A . 0.9500 ?
    C11A C12A . 1.3900 ?
    C11A H11A . 0.9500 ?
    C12A C13A . 1.3900 ?
    C12A H12A . 0.9500 ?
    C13A C14A . 1.3900 ?
    C13A H13A . 0.9500 ?
    C14A H14A . 0.9500 ?
    C15A C16A . 1.501(3) ?
    C15A H15A . 0.9900 ?
    C15A H15B . 0.9900 ?
    C16A H16A . 0.9900 ?
    C16A H16B . 0.9900 ?
    C17A H17A . 0.9800 ?
    C17A H17B . 0.9800 ?
    C17A H17C . 0.9800 ?
    C18A H18A . 0.9800 ?
    C18A H18B . 0.9800 ?
    C18A H18C . 0.9800 ?
    C1C C9C . 1.528(8) ?
    C1C C2C . 1.548(8) ?
    C1C H1CA . 1.0000 ?
    C2C C3C . 1.3900 ?
    C2C C7C . 1.3900 ?
    C3C C4C . 1.3900 ?
    C3C H3CA . 0.9500 ?
    C4C C5C . 1.3900 ?
    C4C H4CA . 0.9500 ?
    C5C C6C . 1.3900 ?
    C5C H5CA . 0.9500 ?
    C6C C7C . 1.3900 ?
    C6C H6CA . 0.9500 ?
    C7C C8C . 1.478(10) ?
    C8C C8C 2_776 1.789(15) ?
    C8C H8CA . 0.9600 ?
    C8C H8CB . 0.9600 ?
    C8C H8CC . 0.9601 ?
    C9C C10C . 1.3900 ?
    C9C C14C . 1.3900 ?
    C10C C11C . 1.3900 ?
    C10C H10B . 0.9500 ?
    C11C C12C . 1.3900 ?
    C11C H11B . 0.9500 ?
    C12C C13C . 1.3900 ?
    C12C H12B . 0.9500 ?
    C13C C14C . 1.3900 ?
    C13C H8AA . 1.5316 ?
    C13C H13B . 0.9500 ?
    C14C H14B . 0.9500 ?
    O1B C1B . 1.242(3) ?
    O2B N1B . 1.225(3) ?
    O3B N1B . 1.223(3) ?
    O4B N2B . 1.238(3) ?
    O5B N2B . 1.231(3) ?
    O6B N3B . 1.221(3) ?
    O7B N3B . 1.230(3) ?
    N1B C2B . 1.457(3) ?
    N2B C4B . 1.438(3) ?
    N3B C6B . 1.463(3) ?
    C1B C6B . 1.447(3) ?
    C1B C2B . 1.455(3) ?
    C2B C3B . 1.369(3) ?
    C3B C4B . 1.385(3) ?
    C3B H3BA . 0.9500 ?
    C4B C5B . 1.383(3) ?
    C5B C6B . 1.371(3) ?
    C5B H5BA . 0.9500 ?
loop_
    _geom_angle_atom_site_label_1
    _geom_angle_atom_site_label_2
    _geom_angle_atom_site_label_3
    _geom_angle_site_symmetry_1
    _geom_angle_site_symmetry_3
    _geom_angle
    _geom_angle_publ_flag
    C1C O1A C1A . . 50.3(4) ?
    C1C O1A C15A . . 128.2(4) ?
    C1A O1A C15A . . 117.7(2) ?
    C16A N1A C17A . . 110.9(2) ?
    C16A N1A C18A . . 112.23(17) ?
    C17A N1A C18A . . 110.01(19) ?
    C16A N1A H1AB . . 107.9 ?
    C17A N1A H1AB . . 107.9 ?
    C18A N1A H1AB . . 107.9 ?
    O1A C1A C9A . . 108.7(3) ?
    O1A C1A C2A . . 114.5(3) ?
    C9A C1A C2A . . 112.2(3) ?
    O1A C1A H1AA . . 107.0 ?
    C9A C1A H1AA . . 107.0 ?
    C2A C1A H1AA . . 107.0 ?
    C3A C2A C7A . . 120.0 ?
    C3A C2A C1A . . 118.9(4) ?
    C7A C2A C1A . . 121.0(4) ?
    C4A C3A C2A . . 120.0 ?
    C4A C3A H3AA . . 120.0 ?
    C2A C3A H3AA . . 120.0 ?
    C3A C4A C5A . . 120.0 ?
    C3A C4A H4AA . . 120.0 ?
    C5A C4A H4AA . . 120.0 ?
    C4A C5A C6A . . 120.0 ?
    C4A C5A H5AA . . 120.0 ?
    C6A C5A H5AA . . 120.0 ?
    C7A C6A C5A . . 120.0 ?
    C7A C6A H6AA . . 120.0 ?
    C5A C6A H6AA . . 120.0 ?
    C6A C7A C2A . . 120.0 ?
    C6A C7A C8A . . 117.6(4) ?
    C2A C7A C8A . . 122.3(4) ?
    C7A C8A H8AA . . 109.6 ?
    C7A C8A H8AB . . 109.7 ?
    H8AA C8A H8AB . . 109.5 ?
    C7A C8A H8AC . . 109.2 ?
    H8AA C8A H8AC . . 109.5 ?
    H8AB C8A H8AC . . 109.5 ?
    C10A C9A C14A . . 120.0 ?
    C10A C9A C1A . . 120.0(3) ?
    C14A C9A C1A . . 120.0(3) ?
    C9A C10A C11A . . 120.0 ?
    C9A C10A H10A . . 120.0 ?
    C11A C10A H10A . . 120.0 ?
    C12A C11A C10A . . 120.0 ?
    C12A C11A H11A . . 120.0 ?
    C10A C11A H11A . . 120.0 ?
    C11A C12A C13A . . 120.0 ?
    C11A C12A H12A . . 120.0 ?
    C13A C12A H12A . . 120.0 ?
    C14A C13A C12A . . 120.0 ?
    C14A C13A H13A . . 120.0 ?
    C12A C13A H13A . . 120.0 ?
    C13A C14A C9A . . 120.0 ?
    C13A C14A H14A . . 120.0 ?
    C9A C14A H14A . . 120.0 ?
    O1A C15A C16A . . 110.1(2) ?
    O1A C15A H15A . . 109.6 ?
    C16A C15A H15A . . 109.6 ?
    O1A C15A H15B . . 109.6 ?
    C16A C15A H15B . . 109.6 ?
    H15A C15A H15B . . 108.2 ?
    N1A C16A C15A . . 113.0(2) ?
    N1A C16A H16A . . 109.0 ?
    C15A C16A H16A . . 109.0 ?
    N1A C16A H16B . . 109.0 ?
    C15A C16A H16B . . 109.0 ?
    H16A C16A H16B . . 107.8 ?
    N1A C17A H17A . . 109.5 ?
    N1A C17A H17B . . 109.5 ?
    H17A C17A H17B . . 109.5 ?
    N1A C17A H17C . . 109.5 ?
    H17A C17A H17C . . 109.5 ?
    H17B C17A H17C . . 109.5 ?
    N1A C18A H18A . . 109.5 ?
    N1A C18A H18B . . 109.5 ?
    H18A C18A H18B . . 109.5 ?
    N1A C18A H18C . . 109.5 ?
    H18A C18A H18C . . 109.5 ?
    H18B C18A H18C . . 109.5 ?
    O1A C1C C9C . . 117.4(6) ?
    O1A C1C C2C . . 114.9(5) ?
    C9C C1C C2C . . 109.5(6) ?
    O1A C1C H1CA . . 104.5 ?
    C9C C1C H1CA . . 104.5 ?
    C2C C1C H1CA . . 104.5 ?
    C3C C2C C7C . . 120.0 ?
    C3C C2C C1C . . 117.8(5) ?
    C7C C2C C1C . . 122.2(5) ?
    C2C C3C C4C . . 120.0 ?
    C2C C3C H3CA . . 120.0 ?
    C4C C3C H3CA . . 120.0 ?
    C3C C4C C5C . . 120.0 ?
    C3C C4C H4CA . . 120.0 ?
    C5C C4C H4CA . . 120.0 ?
    C4C C5C C6C . . 120.0 ?
    C4C C5C H5CA . . 120.0 ?
    C6C C5C H5CA . . 120.0 ?
    C5C C6C C7C . . 120.0 ?
    C5C C6C H6CA . . 120.0 ?
    C7C C6C H6CA . . 120.0 ?
    C6C C7C C2C . . 120.0 ?
    C6C C7C C8C . . 117.5(6) ?
    C2C C7C C8C . . 122.5(6) ?
    C7C C8C C8C . 2_776 129.1(9) ?
    C7C C8C H8CA . . 110.3 ?
    C7C C8C H8CB . . 110.1 ?
    C8C C8C H8CB 2_776 . 111.1 ?
    H8CA C8C H8CB . . 109.5 ?
    C7C C8C H8CC . . 108.0 ?
    C8C C8C H8CC 2_776 . 84.9 ?
    H8CA C8C H8CC . . 109.5 ?
    H8CB C8C H8CC . . 109.5 ?
    C10C C9C C14C . . 120.0 ?
    C10C C9C C1C . . 116.2(7) ?
    C14C C9C C1C . . 123.8(7) ?
    C11C C10C C9C . . 120.0 ?
    C11C C10C H10B . . 120.0 ?
    C9C C10C H10B . . 120.0 ?
    C10C C11C C12C . . 120.0 ?
    C10C C11C H11B . . 120.0 ?
    C12C C11C H11B . . 120.0 ?
    C11C C12C C13C . . 120.0 ?
    C11C C12C H12B . . 120.0 ?
    C13C C12C H12B . . 120.0 ?
    C14C C13C C12C . . 120.0 ?
    C14C C13C H8AA . . 97.3 ?
    C12C C13C H8AA . . 142.5 ?
    C14C C13C H13B . . 120.0 ?
    C12C C13C H13B . . 120.0 ?
    C13C C14C C9C . . 120.0 ?
    C13C C14C H14B . . 120.0 ?
    C9C C14C H14B . . 120.0 ?
    O3B N1B O2B . . 122.4(2) ?
    O3B N1B C2B . . 118.62(18) ?
    O2B N1B C2B . . 118.94(19) ?
    O5B N2B O4B . . 122.7(2) ?
    O5B N2B C4B . . 119.3(2) ?
    O4B N2B C4B . . 118.0(2) ?
    O6B N3B O7B . . 123.2(2) ?
    O6B N3B C6B . . 117.2(2) ?
    O7B N3B C6B . . 119.5(2) ?
    O1B C1B C6B . . 125.6(2) ?
    O1B C1B C2B . . 122.9(2) ?
    C6B C1B C2B . . 111.48(19) ?
    C3B C2B C1B . . 124.7(2) ?
    C3B C2B N1B . . 116.68(19) ?
    C1B C2B N1B . . 118.60(18) ?
    C2B C3B C4B . . 118.8(2) ?
    C2B C3B H3BA . . 120.6 ?
    C4B C3B H3BA . . 120.6 ?
    C5B C4B C3B . . 121.3(2) ?
    C5B C4B N2B . . 118.8(2) ?
    C3B C4B N2B . . 119.9(2) ?
    C6B C5B C4B . . 119.3(2) ?
    C6B C5B H5BA . . 120.4 ?
    C4B C5B H5BA . . 120.4 ?
    C5B C6B C1B . . 124.4(2) ?
    C5B C6B N3B . . 116.5(2) ?
    C1B C6B N3B . . 119.1(2) ?
loop_
    _geom_torsion_atom_site_label_1
    _geom_torsion_atom_site_label_2
    _geom_torsion_atom_site_label_3
    _geom_torsion_atom_site_label_4
    _geom_torsion_site_symmetry_1
    _geom_torsion_site_symmetry_2
    _geom_torsion_site_symmetry_3
    _geom_torsion_site_symmetry_4
    _geom_torsion
    _geom_torsion_publ_flag
    C1C O1A C1A C9A . . . . -68.1(5) ?
    C15A O1A C1A C9A . . . . 173.7(3) ?
    C1C O1A C1A C2A . . . . 58.2(5) ?
    C15A O1A C1A C2A . . . . -60.0(4) ?
    O1A C1A C2A C3A . . . . -33.7(4) ?
    C9A C1A C2A C3A . . . . 90.8(4) ?
    O1A C1A C2A C7A . . . . 150.0(3) ?
    C9A C1A C2A C7A . . . . -85.5(4) ?
    C7A C2A C3A C4A . . . . 0.0 ?
    C1A C2A C3A C4A . . . . -176.3(4) ?
    C2A C3A C4A C5A . . . . 0.0 ?
    C3A C4A C5A C6A . . . . 0.0 ?
    C4A C5A C6A C7A . . . . 0.0 ?
    C5A C6A C7A C2A . . . . 0.0 ?
    C5A C6A C7A C8A . . . . -178.8(3) ?
    C3A C2A C7A C6A . . . . 0.0 ?
    C1A C2A C7A C6A . . . . 176.2(4) ?
    C3A C2A C7A C8A . . . . 178.7(3) ?
    C1A C2A C7A C8A . . . . -5.0(4) ?
    O1A C1A C9A C10A . . . . -113.1(3) ?
    C2A C1A C9A C10A . . . . 119.2(4) ?
    O1A C1A C9A C14A . . . . 66.9(4) ?
    C2A C1A C9A C14A . . . . -60.8(4) ?
    C14A C9A C10A C11A . . . . 0.0 ?
    C1A C9A C10A C11A . . . . 180.0(3) ?
    C9A C10A C11A C12A . . . . 0.0 ?
    C10A C11A C12A C13A . . . . 0.0 ?
    C11A C12A C13A C14A . . . . 0.0 ?
    C12A C13A C14A C9A . . . . 0.0 ?
    C10A C9A C14A C13A . . . . 0.0 ?
    C1A C9A C14A C13A . . . . -180.0(3) ?
    C1C O1A C15A C16A . . . . -152.5(5) ?
    C1A O1A C15A C16A . . . . -92.8(3) ?
    C17A N1A C16A C15A . . . . 161.73(19) ?
    C18A N1A C16A C15A . . . . -74.8(2) ?
    O1A C15A C16A N1A . . . . -65.3(3) ?
    C1A O1A C1C C9C . . . . -53.1(6) ?
    C15A O1A C1C C9C . . . . 43.5(9) ?
    C1A O1A C1C C2C . . . . 77.7(6) ?
    C15A O1A C1C C2C . . . . 174.4(4) ?
    O1A C1C C2C C3C . . . . -43.8(7) ?
    C9C C1C C2C C3C . . . . 90.7(6) ?
    O1A C1C C2C C7C . . . . 135.6(5) ?
    C9C C1C C2C C7C . . . . -89.8(7) ?
    C7C C2C C3C C4C . . . . 0.0 ?
    C1C C2C C3C C4C . . . . 179.5(6) ?
    C2C C3C C4C C5C . . . . 0.0 ?
    C3C C4C C5C C6C . . . . 0.0 ?
    C4C C5C C6C C7C . . . . 0.0 ?
    C5C C6C C7C C2C . . . . 0.0 ?
    C5C C6C C7C C8C . . . . 178.4(6) ?
    C3C C2C C7C C6C . . . . 0.0 ?
    C1C C2C C7C C6C . . . . -179.4(6) ?
    C3C C2C C7C C8C . . . . -178.4(6) ?
    C1C C2C C7C C8C . . . . 2.2(8) ?
    C6C C7C C8C C8C . . . 2_776 -19.3(14) ?
    C2C C7C C8C C8C . . . 2_776 159.1(10) ?
    O1A C1C C9C C10C . . . . -113.0(6) ?
    C2C C1C C9C C10C . . . . 113.7(6) ?
    O1A C1C C9C C14C . . . . 68.7(9) ?
    C2C C1C C9C C14C . . . . -64.6(8) ?
    C14C C9C C10C C11C . . . . 0.0 ?
    C1C C9C C10C C11C . . . . -178.3(8) ?
    C9C C10C C11C C12C . . . . 0.0 ?
    C10C C11C C12C C13C . . . . 0.0 ?
    C11C C12C C13C C14C . . . . 0.0 ?
    C12C C13C C14C C9C . . . . 0.0 ?
    C10C C9C C14C C13C . . . . 0.0 ?
    C1C C9C C14C C13C . . . . 178.2(9) ?
    O1B C1B C2B C3B . . . . 177.3(2) ?
    C6B C1B C2B C3B . . . . -0.8(3) ?
    O1B C1B C2B N1B . . . . -1.3(3) ?
    C6B C1B C2B N1B . . . . -179.36(19) ?
    O3B N1B C2B C3B . . . . -29.4(3) ?
    O2B N1B C2B C3B . . . . 148.4(2) ?
    O3B N1B C2B C1B . . . . 149.3(2) ?
    O2B N1B C2B C1B . . . . -32.9(3) ?
    C1B C2B C3B C4B . . . . 1.5(3) ?
    N1B C2B C3B C4B . . . . -179.84(19) ?
    C2B C3B C4B C5B . . . . -0.6(3) ?
    C2B C3B C4B N2B . . . . 179.8(2) ?
    O5B N2B C4B C5B . . . . -7.2(4) ?
    O4B N2B C4B C5B . . . . 174.2(2) ?
    O5B N2B C4B C3B . . . . 172.5(2) ?
    O4B N2B C4B C3B . . . . -6.2(3) ?
    C3B C4B C5B C6B . . . . -1.1(3) ?
    N2B C4B C5B C6B . . . . 178.5(2) ?
    C4B C5B C6B C1B . . . . 1.9(4) ?
    C4B C5B C6B N3B . . . . -178.1(2) ?
    O1B C1B C6B C5B . . . . -179.0(2) ?
    C2B C1B C6B C5B . . . . -1.0(3) ?
    O1B C1B C6B N3B . . . . 0.9(3) ?
    C2B C1B C6B N3B . . . . 178.98(19) ?
    O6B N3B C6B C5B . . . . -21.7(3) ?
    O7B N3B C6B C5B . . . . 156.2(2) ?
    O6B N3B C6B C1B . . . . 158.3(2) ?
    O7B N3B C6B C1B . . . . -23.8(3) ?
loop_
    _geom_hbond_atom_site_label_D
    _geom_hbond_atom_site_label_H
    _geom_hbond_atom_site_label_A
    _geom_hbond_site_symmetry_A
    _geom_hbond_distance_DH
    _geom_hbond_distance_HA
    _geom_hbond_distance_DA
    _geom_hbond_angle_DHA
    N1A H1AB O1B . 0.93 1.85 2.661(2) 144.0
    N1A H1AB O7B . 0.93 2.36 3.031(3) 128.5
    C4A H4AA O4B 1_554 0.95 2.46 3.346(4) 154.6
    C16A H16A O3B 2_667 0.99 2.57 3.519(3) 159.5
    C17A H17A O2B 2_667 0.98 2.57 3.470(4) 152.6
    C18A H18A O6B 2_766 0.98 2.41 3.167(3) 133.4
    C18A H18C O4B 2_767 0.98 2.36 3.317(3) 166.4
    C8C H8CB O6B . 0.96 2.48 3.239(9) 135.6
    C6A H6AA Cg2 2_676 0.93 2.88 3.643(2) 138.0
    C6A H6AA Cg3 2_676 0.93 3.00 3.836(4) 148.0
    C12C H12B Cg2 2_676 0.93 2.62 3.492(4) 153.0
    C12C H12B Cg3 2_676 0.93 2.83 3.704(4) 153.0
