# Supplementary material for: Orphenadrinium picrate
Source: Acta Crystallogr Sect E Struct Rep Online. 2010 Dec 18;67(Pt 1):o190–1. doi: 10.1107/S1600536810049937 (PMC3050380; doi:10.1107/S1600536810049937)
Supplement: Supplementary file 2 [file e-67-0o190-Isup2.hkl]

# 
# h,k,l, Fc-squared, Fo-squared, sigma(Fo-squared) and status flag 
# 
data_I
_shelx_title ' yhs202b in P-1' 
_shelx_refln_list_code          4 
_shelx_F_calc_maximum      124.88 
_exptl_crystal_F_000       524.00 
_reflns_d_resolution_high  0.7997 
 
loop_ 
 _symmetry_equiv_pos_as_xyz 
 'x, y, z' 
 '-x, -y, -z' 
 
_cell_length_a     9.9434 
_cell_length_b    11.2216 
_cell_length_c    11.3523 
_cell_angle_alpha  78.658 
_cell_angle_beta   76.342 
_cell_angle_gamma  87.660 
 
_shelx_F_squared_multiplier     1.000 
 
loop_ 
 _refln_index_h 
 _refln_index_k 
 _refln_index_l 
 _refln_F_squared_calc 
 _refln_F_squared_meas 
 _refln_F_squared_sigma 
 _refln_observed_status 
   1   0   0      906.91      956.80      2.15 o 
   2   0   0      784.32      714.22      2.69 o 
   3   0   0     3249.83     3234.63      7.37 o 
   4   0   0      382.44      366.20      3.02 o 
   5   0   0      382.09      403.54      2.45 o 
   6   0   0      142.85      181.46      2.83 o 
   7   0   0       63.59       64.81      2.51 o 
   8   0   0       51.53       61.27      2.37 o 
   9   0   0       98.60       95.41     11.25 o 
  10   0   0       26.93       18.45      1.45 o 
  11   0   0       13.10       10.00      0.99 o 
 -11   1   0       16.98       16.56      0.88 o 
 -10   1   0        5.93        3.06      1.15 o 
  -9   1   0        8.44        6.81      1.63 o 
  -8   1   0        6.52        9.31      2.08 o 
  -7   1   0      438.71      461.41      5.99 o 
  -6   1   0      196.12      186.99      3.64 o 
  -5   1   0      182.95      202.20      6.54 o 
  -4   1   0      439.59      378.73      2.68 o 
  -3   1   0     6399.18     6044.20      9.82 o 
  -2   1   0       49.28       32.22      0.63 o 
  -1   1   0       14.38        8.17      0.23 o 
   1   1   0     3848.84     3578.62     22.61 o 
   2   1   0     3114.95     3081.36      6.37 o 
   3   1   0       87.31       88.96      1.32 o 
   4   1   0      125.41      133.94      1.88 o 
   5   1   0       31.93       32.79      1.18 o 
   6   1   0       92.56       94.50      3.01 o 
   7   1   0       39.42       40.62      1.65 o 
   8   1   0        2.68        3.04      0.80 o 
   9   1   0        0.13        1.16      0.74 o 
  10   1   0       63.41       69.45      7.68 o 
  11   1   0        1.21        0.15      1.20 o 
 -11   2   0        0.38        0.26      0.78 o 
 -10   2   0       26.11       24.24      5.36 o 
  -9   2   0       10.46       13.47      3.92 o 
  -8   2   0        5.44        5.20      1.35 o 
  -7   2   0       47.74       61.68      2.65 o 
  -6   2   0       59.52       49.87      2.13 o 
  -5   2   0       29.63       23.68      0.90 o 
  -4   2   0      560.40      596.54     24.36 o 
  -3   2   0      142.64      161.65      1.91 o 
  -2   2   0     4311.04     4212.26     31.52 o 
  -1   2   0      842.64      843.97      2.15 o 
   0   2   0        0.17        8.42      4.05 o 
   1   2   0      883.31      834.32      3.26 o 
   2   2   0       13.82        4.39      0.40 o 
   3   2   0        0.72        0.16      0.41 o 
   4   2   0      350.87      312.71      2.97 o 
   5   2   0       29.47       32.17      1.25 o 
   6   2   0       15.04        9.36      1.00 o 
   7   2   0      526.66      565.56     38.04 o 
   8   2   0        3.82        3.83      0.79 o 
   9   2   0       10.60       10.93      1.80 o 
  10   2   0       11.83       14.55      0.94 o 
  11   2   0        1.30        4.36      0.88 o 
 -11   3   0        0.28        1.48      0.76 o 
 -10   3   0       21.09       24.95      1.12 o 
  -9   3   0        0.21       -0.89      1.25 o 
  -8   3   0       93.25      111.54     23.44 o 
  -7   3   0        3.01        3.26      0.90 o 
  -6   3   0      197.32      188.52      3.83 o 
  -5   3   0       73.99       58.63      2.11 o 
  -4   3   0      152.02      166.73      2.90 o 
  -3   3   0      467.68      473.28      4.85 o 
  -2   3   0     2839.46     2863.60      5.33 o 
  -1   3   0     3299.33     3162.51     37.94 o 
   0   3   0     6787.03     6746.38     48.60 o 
   1   3   0        4.10        5.67      0.48 o 
   2   3   0       38.45       42.26      1.05 o 
   3   3   0       47.18       45.33      1.19 o 
   4   3   0      224.08      185.22      2.46 o 
   5   3   0       90.65       88.21      1.94 o 
   6   3   0        8.04       12.30      1.12 o 
   7   3   0       33.21       42.37      0.93 o 
   8   3   0       50.33       64.91      5.57 o 
   9   3   0       54.80       56.43      8.59 o 
  10   3   0        6.61       12.64      1.09 o 
  11   3   0        0.37       -0.42      0.87 o 
 -11   4   0        2.06        3.01      0.70 o 
 -10   4   0       21.76       23.93      1.07 o 
  -9   4   0       16.48       14.54      4.16 o 
  -8   4   0       17.33       20.59      3.55 o 
  -7   4   0        7.44        4.79      0.61 o 
  -6   4   0      207.35      213.09      4.29 o 
  -5   4   0       54.17       66.38      2.31 o 
  -4   4   0      238.12      258.27      3.84 o 
  -3   4   0      938.09      819.58      6.05 o 
  -2   4   0        4.66        5.15      0.78 o 
  -1   4   0      663.53      743.91      9.50 o 
   0   4   0       29.45       39.84      1.60 o 
   1   4   0       66.16       40.18      1.07 o 
   2   4   0      324.43      253.32      2.62 o 
   3   4   0       34.18       35.16      1.19 o 
   4   4   0        1.07        2.05      0.59 o 
   5   4   0       15.14       16.29      1.05 o 
   6   4   0      163.44      163.42      3.07 o 
   7   4   0      168.08      188.11      3.90 o 
   8   4   0      113.53      117.96     10.64 o 
   9   4   0        0.00       -0.43      0.76 o 
  10   4   0        0.42        0.79      0.89 o 
  11   4   0        1.07        0.02      0.75 o 
 -11   5   0        3.03        1.25      0.66 o 
 -10   5   0       44.19       58.63      1.35 o 
  -9   5   0        0.32        0.68      0.73 o 
  -8   5   0       54.05       66.06     18.27 o 
  -7   5   0       12.79       10.46      0.64 o 
  -6   5   0       85.25       84.97      2.83 o 
  -5   5   0        0.48       -0.74      1.56 o 
  -4   5   0      109.21      108.63      2.77 o 
  -3   5   0       89.12      108.07      2.51 o 
  -2   5   0       63.90       58.06      2.75 o 
  -1   5   0       98.15       75.98      1.23 o 
   0   5   0      769.48      724.88     15.98 o 
   1   5   0      587.26      685.59      4.48 o 
   2   5   0       81.16       89.97      1.76 o 
   3   5   0        0.00        2.24      0.68 o 
   4   5   0      172.43      148.03      2.54 o 
   5   5   0       16.67       17.90      1.12 o 
   6   5   0       11.49        8.26      0.72 o 
   7   5   0      238.67      266.24      2.85 o 
   8   5   0       68.99       70.32      6.78 o 
   9   5   0       17.54       29.57      1.57 o 
  10   5   0        0.00       -0.24      0.87 o 
  11   5   0        6.52        5.69      0.74 o 
 -10   6   0       31.86       43.35      1.13 o 
  -9   6   0        5.73        3.79      0.76 o 
  -8   6   0        8.07        9.19      3.60 o 
  -7   6   0       18.20       18.52      2.45 o 
  -6   6   0       24.26       15.24      1.32 o 
  -5   6   0      109.72      110.50      4.45 o 
  -4   6   0       38.61       40.73      2.04 o 
  -3   6   0      311.23      324.27      4.92 o 
  -2   6   0        2.56        3.47      0.95 o 
  -1   6   0      456.51      480.69     18.03 o 
   0   6   0      258.69      223.93      7.02 o 
   1   6   0       63.26       63.13      1.60 o 
   2   6   0        7.83        5.77      0.70 o 
   3   6   0        2.95        1.42      0.77 o 
   4   6   0      151.41      125.94      2.52 o 
   5   6   0      388.33      379.49     20.63 o 
   6   6   0      662.48      712.05      8.78 o 
   7   6   0        4.67        0.25      1.20 o 
   8   6   0        7.94        4.80      0.84 o 
   9   6   0       22.58       26.28      1.49 o 
  10   6   0        0.10       -0.06      0.77 o 
 -10   7   0        4.43        5.05      0.65 o 
  -9   7   0        0.81        1.05      0.70 o 
  -8   7   0        1.24        0.94      0.64 o 
  -7   7   0       31.18       33.44      5.60 o 
  -6   7   0        4.14        2.93      0.79 o 
  -5   7   0       60.12       49.03      3.55 o 
  -4   7   0       52.46       56.19      2.42 o 
  -3   7   0      123.90      114.75      3.20 o 
  -2   7   0       59.77       60.90      2.23 o 
  -1   7   0      256.09      273.30      4.06 o 
   0   7   0       42.79       41.33      1.45 o 
   1   7   0      255.52      284.75      3.44 o 
   2   7   0      232.82      218.83      3.19 o 
   3   7   0        0.12       -0.04      1.00 o 
   4   7   0        0.95        3.51      0.86 o 
   5   7   0      549.66      584.57      3.15 o 
   6   7   0      613.80      630.05      6.20 o 
   7   7   0       18.81       12.41      1.38 o 
   8   7   0        3.48        2.91      1.01 o 
   9   7   0        0.56        1.33      0.87 o 
  10   7   0        1.13       -0.07      0.69 o 
  -9   8   0        3.79        4.27      0.63 o 
  -8   8   0       33.57       33.08      1.11 o 
  -7   8   0       58.50       59.89      3.70 o 
  -6   8   0        0.29        0.26      0.79 o 
  -5   8   0       20.64       21.76      0.87 o 
  -4   8   0       27.56       29.25      1.94 o 
  -3   8   0        5.07        5.50      0.71 o 
  -2   8   0        3.70        5.11      0.71 o 
  -1   8   0       82.65       89.01      1.48 o 
   0   8   0        4.62        6.49      0.83 o 
   1   8   0      110.56      116.89      3.22 o 
   2   8   0       89.07      100.58      1.64 o 
   3   8   0      187.44      200.35      4.81 o 
   4   8   0      243.63      260.87      1.88 o 
   5   8   0        4.43        5.00      1.32 o 
   6   8   0        1.02        1.47      0.97 o 
   7   8   0       80.30       56.74      2.06 o 
   8   8   0        4.75        5.01      0.93 o 
   9   8   0        0.24        0.42      0.73 o 
  -8   9   0        0.14       -0.45      0.58 o 
  -7   9   0        0.19        1.05      0.64 o 
  -6   9   0       17.30       16.05      1.31 o 
  -5   9   0       21.73       20.39      1.30 o 
  -4   9   0       12.99       10.96      1.15 o 
  -3   9   0       35.55       44.36      1.61 o 
  -2   9   0       17.88       16.06      1.34 o 
  -1   9   0       58.29       59.98      4.20 o 
   0   9   0      152.63      164.99      8.54 o 
   1   9   0        0.12       -0.51      0.75 o 
   2   9   0        0.74        0.48      0.81 o 
   3   9   0       99.91       96.68      2.00 o 
   4   9   0      289.17      299.48      4.69 o 
   5   9   0       14.31        9.29      1.18 o 
   6   9   0       16.18       16.20      1.35 o 
   7   9   0        0.27        0.22      0.88 o 
   8   9   0        1.61        1.30      0.69 o 
   9   9   0        2.15        1.61      0.64 o 
  -8  10   0        1.41        0.97      0.54 o 
  -7  10   0        0.21        0.13      0.59 o 
  -6  10   0       13.79       19.28      1.27 o 
  -5  10   0       18.34       17.08      2.32 o 
  -4  10   0       19.43       17.38      1.17 o 
  -3  10   0      199.73      188.69      2.94 o 
  -2  10   0       11.07       10.63      1.26 o 
  -1  10   0       56.11       60.82      3.16 o 
   0  10   0       14.74       12.30      0.84 o 
   1  10   0        8.73       10.26      0.84 o 
   2  10   0        1.04        0.41      0.66 o 
   3  10   0        3.37        5.46      0.77 o 
   4  10   0        6.59        4.83      0.79 o 
   5  10   0       16.74       12.49      1.15 o 
   6  10   0        9.82        8.03      0.95 o 
   7  10   0        1.63        1.98      0.70 o 
   8  10   0       26.96       27.13      0.91 o 
  -7  11   0        0.14       -0.51      0.51 o 
  -6  11   0       10.07        8.78      0.71 o 
  -5  11   0        0.01       -0.64      1.10 o 
  -4  11   0      179.83      177.82      5.09 o 
  -3  11   0       29.86       33.39      1.41 o 
  -2  11   0       97.37       89.29      2.04 o 
  -1  11   0       24.59       25.90      1.30 o 
   0  11   0        5.28        3.54      0.65 o 
   1  11   0       49.89       39.31      1.12 o 
   2  11   0       35.77       40.67      1.13 o 
   3  11   0        0.06        0.54      0.61 o 
   4  11   0        9.35        9.42      0.99 o 
   5  11   0       23.28       19.33      1.11 o 
   6  11   0        3.66        2.14      0.68 o 
   7  11   0        0.74        1.70      0.61 o 
  -5  12   0        0.11        0.51      0.56 o 
  -4  12   0        6.53        7.80      0.63 o 
  -3  12   0        5.36        2.97      0.60 o 
  -2  12   0      111.39      117.51      2.11 o 
  -1  12   0       57.38       71.42      1.73 o 
   0  12   0       11.29        9.32      0.99 o 
   1  12   0       90.96       93.49      1.96 o 
   2  12   0        0.85        0.79      0.78 o 
   3  12   0       12.89       11.87      0.96 o 
   4  12   0       22.38       27.22      1.05 o 
   5  12   0       17.85       23.14      0.90 o 
  -3  13   0       11.71       12.16      0.63 o 
  -2  13   0        9.01        9.79      3.01 o 
  -1  13   0        4.41        3.52      0.71 o 
   0  13   0        2.83        3.66      0.65 o 
   1  13   0        0.00        0.16      0.62 o 
   2  13   0        9.26        7.40      0.72 o 
   3  13   0        4.50        5.98      0.64 o 
  -2 -13   1        0.49        0.83      0.64 o 
  -1 -13   1        3.47        3.51      0.66 o 
   0 -13   1       12.27       12.73      0.78 o 
   1 -13   1        0.39       -0.66      0.66 o 
   2 -13   1        4.71        7.03      2.91 o 
  -4 -12   1        0.46       -0.11      0.66 o 
  -3 -12   1        0.13        1.52      0.70 o 
  -2 -12   1        0.02        0.27      0.68 o 
  -1 -12   1        8.74        8.26      0.66 o 
   0 -12   1        8.39        7.74      0.91 o 
   1 -12   1       51.69       65.58      1.62 o 
   2 -12   1        6.36        4.62      0.81 o 
   3 -12   1        1.36        1.48      0.52 o 
   4 -12   1        2.21        3.03      0.82 o 
   5 -12   1        9.32        8.20      0.62 o 
  -6 -11   1        3.31        4.31      0.69 o 
  -5 -11   1        2.10        1.95      0.72 o 
  -4 -11   1       16.26       24.52      0.84 o 
  -3 -11   1        3.37        0.70      0.60 o 
  -2 -11   1       27.87       20.92      0.92 o 
  -1 -11   1      165.74      157.22      5.65 o 
   0 -11   1        2.66        1.31      0.86 o 
   1 -11   1      130.00      138.96      2.16 o 
   2 -11   1       32.67       31.19      1.39 o 
   3 -11   1      115.25      105.60      2.17 o 
   4 -11   1        7.49        9.50      0.72 o 
   5 -11   1        1.32        0.92      0.85 o 
   6 -11   1        2.75        0.91      0.90 o 
   7 -11   1        0.85        0.23      0.52 o 
  -7 -10   1        9.54       14.38      0.91 o 
  -6 -10   1        2.12        1.48      0.81 o 
  -5 -10   1       34.14       33.57      1.44 o 
  -4 -10   1       10.20        7.34      0.79 o 
  -3 -10   1        0.27       -0.24      0.99 o 
  -2 -10   1        0.70        1.94      1.12 o 
  -1 -10   1      110.68      102.99      5.37 o 
   0 -10   1       22.90       18.19      0.94 o 
   1 -10   1       44.70       50.27      1.27 o 
   2 -10   1       46.41       46.74      1.22 o 
   3 -10   1       10.06        5.88      0.92 o 
   4 -10   1       20.62       24.73      1.31 o 
   5 -10   1        6.08        8.64      0.80 o 
   6 -10   1        0.90        2.88      0.98 o 
   7 -10   1        0.24       -0.18      0.67 o 
   8 -10   1        9.99        8.27      0.60 o 
  -8  -9   1        1.05        1.27      0.74 o 
  -7  -9   1        0.39        2.69      0.89 o 
  -6  -9   1        1.28       -0.50      1.28 o 
  -5  -9   1        5.74        4.75      1.18 o 
  -4  -9   1      178.00      217.31      2.40 o 
  -3  -9   1      452.67      479.61      3.49 o 
  -2  -9   1       66.72       72.74      1.72 o 
  -1  -9   1       17.12       22.28      1.04 o 
   0  -9   1       43.74       43.40      1.38 o 
   1  -9   1       98.24      108.13      5.24 o 
   2  -9   1        1.76        1.91      0.68 o 
   3  -9   1      148.13      163.83     12.99 o 
   4  -9   1        2.58        0.87      0.90 o 
   5  -9   1        0.00        0.45      0.56 o 
   6  -9   1        1.78        2.22      0.70 o 
   7  -9   1        8.03        8.32      0.64 o 
   8  -9   1        7.14        5.60      1.49 o 
  -9  -8   1        0.41       -0.04      0.74 o 
  -8  -8   1       11.87        9.13      1.03 o 
  -7  -8   1        6.83        9.44      1.98 o 
  -6  -8   1       18.61       24.96      2.40 o 
  -5  -8   1       71.46       57.87      3.09 o 
  -4  -8   1      278.81      288.68      2.51 o 
  -3  -8   1      244.88      275.51      3.83 o 
  -2  -8   1      210.86      230.29     16.10 o 
  -1  -8   1       74.48       70.66      6.11 o 
   0  -8   1       46.48       59.86      1.36 o 
   1  -8   1        0.09        0.45      0.83 o 
   2  -8   1        3.44        2.89      0.74 o 
   3  -8   1       13.36       15.32      0.82 o 
   4  -8   1        0.01        1.06      0.97 o 
   5  -8   1       89.30       81.56      3.79 o 
   6  -8   1       23.12       23.26      1.65 o 
   7  -8   1        0.96        1.93      0.68 o 
   8  -8   1        5.58        9.68      3.07 o 
   9  -8   1        0.50       -0.10      0.72 o 
  -9  -7   1       15.73       24.43      1.17 o 
  -8  -7   1        2.53        2.16      0.83 o 
  -7  -7   1       35.28       34.54      1.14 o 
  -6  -7   1      173.02      170.62     18.16 o 
  -5  -7   1       63.65       62.87      1.55 o 
  -4  -7   1       19.66       20.09      0.90 o 
  -3  -7   1       34.65       41.24      1.28 o 
  -2  -7   1        2.32        3.98      0.97 o 
  -1  -7   1        6.04        2.61      1.00 o 
   0  -7   1      120.63      122.33      2.87 o 
   1  -7   1        7.97       12.35      1.18 o 
   2  -7   1      230.33      222.84      3.85 o 
   3  -7   1       92.28      103.45      2.97 o 
   4  -7   1        6.56        4.43      1.49 o 
   5  -7   1       14.22        8.55      0.74 o 
   6  -7   1       30.78       23.82      1.33 o 
   7  -7   1        7.26        5.62      0.74 o 
   8  -7   1        2.41        0.74      0.63 o 
   9  -7   1        0.88       -1.17      1.17 o 
  10  -7   1        1.58        1.35      0.63 o 
 -10  -6   1        3.10        1.33      0.75 o 
  -9  -6   1        2.12        2.12      0.91 o 
  -8  -6   1        0.83        1.48      0.85 o 
  -7  -6   1        2.80        3.13      0.92 o 
  -6  -6   1       78.41       85.94      1.41 o 
  -5  -6   1        1.45        0.81      0.90 o 
  -4  -6   1        0.81        1.60      1.00 o 
  -3  -6   1      117.82      107.97      2.24 o 
  -2  -6   1        1.41        0.01      0.68 o 
  -1  -6   1      328.73      356.59      3.45 o 
   0  -6   1      657.50      689.49     23.89 o 
   1  -6   1      381.38      363.28      3.02 o 
   2  -6   1        0.03        2.00      0.96 o 
   3  -6   1       74.76       84.30      2.52 o 
   4  -6   1        2.37        5.02      1.66 o 
   5  -6   1        3.93        0.74      0.75 o 
   6  -6   1        9.23        9.78      0.77 o 
   7  -6   1        4.20        3.25      0.76 o 
   8  -6   1        0.01       -0.01      0.53 o 
   9  -6   1        4.83        3.51      1.23 o 
 -10  -5   1        0.72       -0.11      0.87 o 
  -9  -5   1        4.81        5.17      1.33 o 
  -8  -5   1       17.49       22.69      1.01 o 
  -7  -5   1       19.62       15.65      1.00 o 
  -6  -5   1        9.50        5.79      0.75 o 
  -5  -5   1       40.50       37.26      1.60 o 
  -4  -5   1      448.27      431.19      4.45 o 
  -3  -5   1        7.08        5.85      0.75 o 
  -2  -5   1      291.84      293.86      3.10 o 
  -1  -5   1      961.70     1008.43      5.26 o 
   0  -5   1      581.47      535.13     18.44 o 
   1  -5   1       15.51       14.00      1.20 o 
   2  -5   1     1437.75     1388.33     43.03 o 
   3  -5   1      222.51      203.64     11.01 o 
   4  -5   1      436.50      445.86      5.34 o 
   5  -5   1      329.07      340.68      5.16 o 
   6  -5   1       36.02       42.21      1.88 o 
   7  -5   1      210.49      183.08      1.79 o 
   8  -5   1       20.80       19.98      3.55 o 
   9  -5   1        3.25        1.33      0.76 o 
  10  -5   1       19.57       16.14      4.34 o 
  11  -5   1        7.79        4.41      0.77 o 
 -11  -4   1       10.42       11.77      0.83 o 
 -10  -4   1        4.95        2.26      1.25 o 
  -9  -4   1       12.21       11.02      2.80 o 
  -8  -4   1        0.37        0.96      0.94 o 
  -7  -4   1       22.95       22.69      0.91 o 
  -6  -4   1        1.18        0.79      0.71 o 
  -5  -4   1      620.13      596.03      5.43 o 
  -4  -4   1       19.57       22.93      1.12 o 
  -3  -4   1      233.69      196.12      2.59 o 
  -2  -4   1       80.42       72.02      1.48 o 
  -1  -4   1      395.16      357.19      2.81 o 
   0  -4   1       36.15       26.04      2.39 o 
   1  -4   1      756.03      798.86      6.60 o 
   2  -4   1        9.63       10.18      0.35 o 
   3  -4   1      155.91      157.18      7.02 o 
   4  -4   1     1268.37     1196.70      7.96 o 
   5  -4   1      418.47      442.27      5.43 o 
   6  -4   1      338.39      349.67      5.28 o 
   7  -4   1       59.07       67.00      4.62 o 
   8  -4   1        5.56        4.20      0.61 o 
   9  -4   1       20.67       17.26      1.57 o 
  10  -4   1        0.70        1.55      0.65 o 
  11  -4   1        9.35        4.10      0.80 o 
 -10  -3   1       17.34       12.17      2.72 o 
  -9  -3   1        9.39        4.39      0.81 o 
  -8  -3   1      189.81      213.20     22.81 o 
  -7  -3   1        2.84        3.79      0.70 o 
  -6  -3   1       10.41        5.88      1.00 o 
  -5  -3   1        0.04        2.13      0.80 o 
  -4  -3   1       71.46       71.78      1.67 o 
  -3  -3   1     1966.07     1764.15      7.08 o 
  -2  -3   1      140.01      122.36      1.70 o 
  -1  -3   1     1139.37     1089.34      4.35 o 
   0  -3   1      603.30      517.40      9.25 o 
   1  -3   1        1.81        4.44      0.61 o 
   2  -3   1      361.76      362.55      8.89 o 
   3  -3   1      584.20      551.09      2.81 o 
   4  -3   1       46.15       46.64      0.97 o 
   5  -3   1        7.08        2.35      1.10 o 
   6  -3   1      649.18      689.92      7.02 o 
   7  -3   1      198.65      198.47      1.95 o 
   8  -3   1        0.51        1.74      1.48 o 
   9  -3   1       54.85       39.31      1.95 o 
  10  -3   1       18.09       16.84      5.25 o 
  11  -3   1        0.93        0.35      0.60 o 
 -11  -2   1        0.39       -1.17      1.17 o 
 -10  -2   1        0.34       -0.70      1.01 o 
  -9  -2   1        0.96        1.80      0.68 o 
  -8  -2   1        1.92        2.39      0.75 o 
  -7  -2   1        4.35        6.80      0.72 o 
  -6  -2   1       59.62       60.46      1.99 o 
  -5  -2   1       34.78       18.45      1.14 o 
  -4  -2   1      520.12      637.71      4.53 o 
  -3  -2   1      388.25      402.47      3.14 o 
  -2  -2   1       60.07       72.45      1.21 o 
  -1  -2   1     2651.98     2376.57      5.68 o 
   0  -2   1      440.56      424.10      1.53 o 
   1  -2   1     2493.91     2396.83     45.38 o 
   3  -2   1     5659.13     6422.69     14.10 o 
   4  -2   1     1160.43     1226.58      4.27 o 
   5  -2   1       10.63        6.59      0.72 o 
   6  -2   1      112.26      108.12      2.95 o 
   7  -2   1      249.99      255.12     10.10 o 
   8  -2   1        9.44       12.82      1.46 o 
   9  -2   1       54.95       34.21      1.87 o 
  10  -2   1        0.74        0.12      0.67 o 
  11  -2   1        1.16        0.50      0.60 o 
 -11  -1   1        0.30       -0.02      0.96 o 
 -10  -1   1       29.60       32.91      1.28 o 
  -9  -1   1       15.09       16.67      0.84 o 
  -8  -1   1        6.09        6.74      0.77 o 
  -7  -1   1       11.06        8.74      1.76 o 
  -6  -1   1        4.48        4.43      0.74 o 
  -5  -1   1      120.08      127.53      2.39 o 
  -4  -1   1      462.83      570.46      4.18 o 
  -3  -1   1      706.62      721.65      4.06 o 
  -2  -1   1      276.05      217.27      1.88 o 
   0  -1   1        4.64       11.67      0.38 o 
   1  -1   1      291.51      278.10      1.71 o 
   2  -1   1       27.28       41.06      0.63 o 
   3  -1   1     2410.47     2438.93     14.40 o 
   4  -1   1       35.16       40.14      0.68 o 
   5  -1   1       85.32       75.48      1.37 o 
   6  -1   1        0.35        0.21      0.99 o 
   7  -1   1       25.85       22.80      2.06 o 
   8  -1   1       22.45       27.20      4.92 o 
   9  -1   1       59.23       69.46      9.12 o 
  10  -1   1        9.23       11.55      2.52 o 
  11  -1   1        0.09        0.02      0.62 o 
 -11   0   1       12.20       12.15      0.88 o 
 -10   0   1       24.31       36.23      1.27 o 
  -9   0   1       56.82       55.72      2.95 o 
  -8   0   1      116.71      150.57      4.25 o 
  -7   0   1      105.73      135.91      2.10 o 
  -6   0   1      129.52      168.78      2.79 o 
  -5   0   1      275.67      339.26      8.80 o 
  -4   0   1      630.46      611.82      6.98 o 
  -3   0   1      289.61      301.49      2.62 o 
  -2   0   1       80.16       81.68      1.17 o 
   1   0   1      181.11      210.00     10.10 o 
   2   0   1      103.10       89.78      0.83 o 
   3   0   1       39.71       30.29      0.67 o 
   4   0   1       39.11       47.16      1.01 o 
   5   0   1      684.64      795.62     10.28 o 
   6   0   1       97.29       94.97      7.69 o 
   7   0   1        4.53        1.11      2.05 o 
   8   0   1        8.64       12.59      0.97 o 
   9   0   1       26.31       29.90      1.03 o 
  10   0   1        0.06        1.23      0.77 o 
  11   0   1        0.05        0.91      0.75 o 
 -11   1   1       26.40       30.48      1.04 o 
 -10   1   1        0.95        1.56      0.79 o 
  -9   1   1       25.60       35.89      1.34 o 
  -8   1   1        1.26        1.62      0.75 o 
  -7   1   1       22.54       32.24      3.72 o 
  -6   1   1      361.24      395.04      5.42 o 
  -5   1   1      235.87      293.55      3.24 o 
  -4   1   1       56.13       46.17      1.31 o 
  -3   1   1      951.59      851.48      4.11 o 
  -2   1   1        2.07        9.51      0.57 o 
  -1   1   1      349.37      311.13      1.86 o 
   0   1   1     1575.19     1631.66     67.56 o 
   1   1   1      229.60      243.00      1.61 o 
   2   1   1      918.73      857.54      3.22 o 
   3   1   1       18.09       22.08      0.69 o 
   4   1   1       88.82       90.80      1.43 o 
   5   1   1       16.65       13.17      0.81 o 
   6   1   1      123.27      140.89      2.43 o 
   7   1   1       27.41       16.68      1.33 o 
   8   1   1        2.63        0.90      0.87 o 
   9   1   1       19.07       25.38      1.00 o 
  10   1   1        0.65        2.28      0.90 o 
  11   1   1        6.14        6.56      0.80 o 
 -11   2   1        2.55        7.48      0.74 o 
 -10   2   1        3.78        2.65      0.80 o 
  -9   2   1        0.08        1.08      0.69 o 
  -8   2   1       42.26       40.57      1.37 o 
  -7   2   1       29.61       37.97      7.61 o 
  -6   2   1       14.96        8.84      1.48 o 
  -5   2   1      144.26      170.54      9.95 o 
  -4   2   1        4.37        5.77      0.63 o 
  -3   2   1      384.42      376.82      8.71 o 
  -2   2   1        5.99        6.45      0.27 o 
  -1   2   1     3071.70     2955.85     49.14 o 
   0   2   1      231.03      266.62      3.89 o 
   1   2   1     1542.14     1512.69      4.96 o 
   2   2   1      114.72      110.73      1.39 o 
   3   2   1      419.16      370.73      2.80 o 
   4   2   1      603.70      552.77      3.74 o 
   5   2   1       79.61      106.05      1.93 o 
   6   2   1       67.42       67.07      1.77 o 
   7   2   1        0.63       -0.02      1.35 o 
   8   2   1      123.57      176.01      3.01 o 
   9   2   1      169.28      198.98      3.21 o 
  10   2   1       45.60       61.55      1.80 o 
  11   2   1        4.97        2.75      0.77 o 
 -11   3   1        4.77        8.28      0.75 o 
 -10   3   1       31.69       29.12      1.15 o 
  -9   3   1       24.53       27.91      3.23 o 
  -8   3   1      224.89      274.44      2.86 o 
  -7   3   1       26.79       32.57      4.64 o 
  -6   3   1       40.37       33.03      1.96 o 
  -5   3   1      283.48      313.89      4.48 o 
  -4   3   1      348.07      336.14     28.11 o 
  -3   3   1       23.17       31.03      0.84 o 
  -2   3   1      804.24      744.36      4.08 o 
  -1   3   1      324.56      409.42      2.71 o 
   0   3   1      158.14      127.15      1.61 o 
   2   3   1     3503.91     3178.91      8.49 o 
   3   3   1     1235.67     1132.75      5.43 o 
   4   3   1       37.45       27.06      1.03 o 
   5   3   1       63.28       66.46      1.64 o 
   6   3   1      243.06      217.73      3.13 o 
   7   3   1        8.50        9.95      1.71 o 
   8   3   1        0.01       -1.06      1.06 o 
   9   3   1       10.07       12.64      1.24 o 
  10   3   1      120.30      155.85      2.65 o 
  11   3   1        0.08       -0.15      0.73 o 
 -11   4   1        8.09        6.75      0.69 o 
 -10   4   1       17.04       16.03      0.95 o 
  -9   4   1        5.82        4.00      0.85 o 
  -8   4   1       25.25       20.17      1.10 o 
  -7   4   1        0.67       -3.05      3.05 o 
  -6   4   1        5.70        2.89      0.64 o 
  -5   4   1        0.69        1.47      1.30 o 
  -4   4   1       64.65       44.09      1.82 o 
  -3   4   1       83.52       96.45      9.46 o 
  -2   4   1     1175.78     1178.76     15.61 o 
  -1   4   1     1220.77     1098.90      2.71 o 
   0   4   1      176.23      171.06      1.89 o 
   1   4   1     2792.99     3096.70     10.60 o 
   2   4   1      451.85      401.25      3.35 o 
   3   4   1        0.27        0.66      0.56 o 
   4   4   1        3.04        2.47      0.65 o 
   5   4   1       13.41        8.93      0.87 o 
   6   4   1       58.66       59.77      1.80 o 
   7   4   1      110.77      113.45      1.81 o 
   8   4   1      324.36      400.35      4.44 o 
   9   4   1       13.26       22.05      1.39 o 
  10   4   1        7.88       11.31      1.15 o 
  11   4   1        0.46        0.68      0.73 o 
 -10   5   1        0.44        0.29      0.52 o 
  -9   5   1        1.81        2.39      0.77 o 
  -8   5   1        5.80        9.23      0.92 o 
  -7   5   1       17.48       23.78      1.11 o 
  -6   5   1       17.48       12.36      0.94 o 
  -5   5   1      103.70      115.66      3.19 o 
  -4   5   1       81.99       71.73      2.40 o 
  -3   5   1      681.61      674.43      6.00 o 
  -2   5   1      128.99      123.40      2.48 o 
  -1   5   1      634.60      642.12      6.19 o 
   0   5   1      180.30      217.70      1.93 o 
   1   5   1      239.41      254.98     12.94 o 
   2   5   1       22.15       12.42      0.82 o 
   3   5   1       50.77       55.07      1.56 o 
   4   5   1      193.25      196.73      2.93 o 
   5   5   1       27.12       28.97      1.34 o 
   6   5   1       26.75       35.97      1.10 o 
   7   5   1      274.22      276.10      2.78 o 
   8   5   1      375.90      416.75      4.65 o 
   9   5   1       10.84        3.82      1.05 o 
  10   5   1        0.54       -0.52      0.87 o 
  11   5   1        2.44        3.02      0.79 o 
 -10   6   1        9.27       12.56      1.01 o 
  -9   6   1        0.83        2.95      0.70 o 
  -8   6   1        0.50        0.37      0.70 o 
  -7   6   1        9.18       10.58      0.93 o 
  -6   6   1       15.10        8.65      2.16 o 
  -5   6   1        3.02        2.18      0.74 o 
  -4   6   1      333.68      308.42      4.90 o 
  -3   6   1        6.48        4.50      1.23 o 
  -2   6   1      152.73      149.81      2.00 o 
  -1   6   1      393.53      409.75     19.78 o 
   0   6   1      177.40      199.89      4.17 o 
   1   6   1      146.77      102.47      2.01 o 
   2   6   1       13.10       14.65      1.03 o 
   3   6   1        0.81        0.29      0.74 o 
   4   6   1      125.71      111.59      2.38 o 
   5   6   1       32.16       25.43      2.95 o 
   6   6   1      359.54      319.24     16.48 o 
   7   6   1       41.90       36.13      1.93 o 
   8   6   1        1.47        0.30      1.10 o 
   9   6   1        5.46        3.07      0.72 o 
  10   6   1       23.34       15.48      1.14 o 
  11   6   1        4.57        6.42      0.72 o 
 -10   7   1        0.77        2.53      0.59 o 
  -9   7   1        0.03        1.84      0.65 o 
  -8   7   1        4.84        4.53      0.74 o 
  -7   7   1        4.85        7.35      0.83 o 
  -5   7   1       73.20       59.98      1.28 o 
  -4   7   1      134.99      133.71      3.14 o 
  -3   7   1      272.09      303.28      5.01 o 
  -2   7   1        0.43        1.06      1.32 o 
  -1   7   1      430.33      446.71     28.65 o 
   0   7   1      490.14      514.07     13.76 o 
   1   7   1      383.31      396.35      4.26 o 
   2   7   1       38.99       35.38      1.42 o 
   3   7   1        2.25        0.41      0.97 o 
   4   7   1      256.71      291.75     22.09 o 
   5   7   1      399.22      404.73      3.40 o 
   6   7   1      103.56       84.31      6.26 o 
   7   7   1      133.49      109.93      3.56 o 
   8   7   1        5.93        5.97      1.11 o 
   9   7   1        0.03        0.51      0.78 o 
  10   7   1        9.53        6.34      0.85 o 
  -9   8   1        5.02        7.26      0.67 o 
  -8   8   1        7.04        4.03      0.69 o 
  -7   8   1        5.00        3.76      0.76 o 
  -5   8   1       20.51       16.73      0.91 o 
  -4   8   1      204.00      201.44     15.98 o 
  -3   8   1        4.60        7.29      3.76 o 
  -2   8   1        1.01        0.55      0.71 o 
  -1   8   1      119.51      145.42      9.52 o 
   1   8   1       68.27       72.28      2.57 o 
   2   8   1      207.71      250.38     12.00 o 
   3   8   1        9.36        7.07      1.18 o 
   4   8   1      141.37      136.05      4.81 o 
   5   8   1       48.40       50.72      2.03 o 
   6   8   1        9.50        8.09      1.26 o 
   7   8   1        9.98        6.54      1.14 o 
   8   8   1        1.66        0.20      0.81 o 
   9   8   1       11.06       15.96      1.09 o 
  10   8   1        8.09        9.18      0.72 o 
  -9   9   1        0.57        0.42      0.53 o 
  -8   9   1        0.90        2.18      0.64 o 
  -7   9   1       10.66        9.71      0.82 o 
  -6   9   1       13.26       11.17      0.80 o 
  -5   9   1        8.98        6.69      0.98 o 
  -4   9   1      150.62      141.53      2.58 o 
  -3   9   1        3.61        5.52      0.93 o 
  -2   9   1      319.11      298.54      3.08 o 
  -1   9   1       11.61        7.31      0.72 o 
   0   9   1       20.52       25.48      1.01 o 
   1   9   1      160.54      166.67      8.25 o 
   2   9   1        2.82        3.04      0.72 o 
   3   9   1       38.77       44.40      1.28 o 
   4   9   1        8.15        7.02      0.95 o 
   5   9   1       11.56        8.18      1.20 o 
   6   9   1       54.67       53.37      1.92 o 
   7   9   1       29.55       21.78      1.27 o 
   8   9   1        0.81        0.32      0.81 o 
   9   9   1        2.84        4.55      0.72 o 
  -8  10   1       11.18       11.97      0.62 o 
  -7  10   1       16.62       20.17      0.84 o 
  -6  10   1        6.13        7.14      0.73 o 
  -5  10   1        1.21       -0.42      0.69 o 
  -4  10   1        1.66       -0.07      0.66 o 
  -3  10   1       21.18       23.38      1.25 o 
  -2  10   1        0.12        0.32      0.80 o 
  -1  10   1        8.86        7.80      1.56 o 
   0  10   1      108.00      104.61      4.50 o 
   1  10   1        0.34        0.87      0.65 o 
   2  10   1        1.20        1.79      0.65 o 
   3  10   1       59.06       60.83      4.11 o 
   4  10   1        0.00       -0.70      0.70 o 
   5  10   1        3.63        3.28      0.92 o 
   6  10   1       31.61       35.11      1.44 o 
   7  10   1       13.81       11.59      1.01 o 
   8  10   1        7.24        8.79      0.79 o 
  -7  11   1        7.68        9.24      0.62 o 
  -6  11   1        2.94        2.89      0.64 o 
  -5  11   1       35.47       44.73      1.14 o 
  -4  11   1        7.84        5.40      0.89 o 
  -3  11   1        3.85        4.18      0.78 o 
  -2  11   1       32.87       30.34      1.34 o 
  -1  11   1        0.07        0.02      0.83 o 
   0  11   1       40.30       32.88      1.40 o 
   1  11   1      102.29      105.46      3.32 o 
   2  11   1       50.07       50.33      1.21 o 
   3  11   1        3.55        5.12      0.92 o 
   4  11   1        5.38        5.21      0.90 o 
   5  11   1        8.59        9.78      0.96 o 
   6  11   1        3.60        4.11      0.75 o 
   7  11   1        4.13        3.11      0.67 o 
  -5  12   1        2.01        1.73      0.55 o 
  -4  12   1        1.92        3.02      0.65 o 
  -3  12   1        6.88        7.98      0.88 o 
  -2  12   1       95.60       93.63      1.90 o 
  -1  12   1       22.15       26.15      1.19 o 
   0  12   1       78.14       70.44      1.72 o 
   1  12   1       10.84        7.47      0.90 o 
   2  12   1       86.07       95.50      1.96 o 
   3  12   1       13.99       12.18      0.94 o 
   4  12   1        0.60        0.25      0.67 o 
   5  12   1        0.80        0.81      0.66 o 
   6  12   1       18.08       21.99      0.79 o 
  -3  13   1        0.08       -0.57      0.64 o 
  -2  13   1        5.27        5.63      0.74 o 
  -1  13   1       26.85       38.87      1.17 o 
   0  13   1       11.08       12.00      0.81 o 
   1  13   1       30.46       26.84      1.04 o 
   2  13   1        8.10        6.96      0.75 o 
   3  13   1        4.00        3.70      0.65 o 
   4  13   1        1.25        1.50      0.57 o 
  -3 -12   2        1.61        2.93      0.74 o 
  -2 -12   2        0.26        0.92      0.51 o 
  -1 -12   2        1.55        1.18      0.52 o 
   0 -12   2       10.16        9.26      1.91 o 
   1 -12   2       11.78       14.08      0.98 o 
   2 -12   2        1.34        2.55      0.78 o 
   3 -12   2        1.16        0.37      0.54 o 
   4 -12   2        5.44        4.40      0.85 o 
  -5 -11   2        3.51        3.46      0.73 o 
  -4 -11   2        3.00        2.60      0.60 o 
  -3 -11   2        0.01       -0.02      1.00 o 
  -2 -11   2      128.49      146.74      8.69 o 
  -1 -11   2      184.29      196.40     12.99 o 
   0 -11   2        2.19        0.48      1.30 o 
   1 -11   2       43.58       49.31      3.18 o 
   2 -11   2       91.25      101.11      3.81 o 
   3 -11   2        0.44        1.49      0.83 o 
   4 -11   2        0.93        2.31      0.76 o 
   5 -11   2       29.59       30.60      1.40 o 
   6 -11   2        0.31       -0.44      0.89 o 
  -6 -10   2       28.96       29.09      1.15 o 
  -5 -10   2        0.02        0.57      0.87 o 
  -4 -10   2       24.87       36.14      1.08 o 
  -3 -10   2       13.84       12.80      0.89 o 
  -2 -10   2      134.98      131.24      9.31 o 
  -1 -10   2      152.72      153.66      8.89 o 
   0 -10   2       11.81       11.79      0.82 o 
   1 -10   2       18.99       16.55      0.90 o 
   2 -10   2       40.49       38.49      2.56 o 
   3 -10   2       91.90       97.18      1.83 o 
   4 -10   2       26.51       36.86      1.53 o 
   5 -10   2        6.75        6.56      0.63 o 
   6 -10   2        0.19        0.95      0.69 o 
   7 -10   2        0.20        0.28      0.59 o 
  -7  -9   2       10.26       14.96      0.83 o 
  -6  -9   2       18.88       21.06      0.95 o 
  -5  -9   2       30.86       29.49      3.88 o 
  -4  -9   2      253.62      271.82      3.09 o 
  -3  -9   2       49.32       43.53      1.49 o 
  -2  -9   2        3.64        3.17      0.70 o 
  -1  -9   2       15.66       15.50      1.14 o 
   0  -9   2       22.39       19.66      3.79 o 
   1  -9   2        0.05       -0.18      0.75 o 
   2  -9   2       10.87        9.38      0.80 o 
   3  -9   2        5.53        8.24      0.79 o 
   4  -9   2       62.53       51.16      1.77 o 
   5  -9   2       33.69       39.10      1.31 o 
   6  -9   2        0.00        0.19      0.65 o 
   7  -9   2        0.00        0.60      0.62 o 
   8  -9   2        0.01        0.42      0.54 o 
  -8  -8   2       11.45        4.14      0.85 o 
  -7  -8   2        2.40        3.69      0.77 o 
  -6  -8   2        1.37       -0.83      0.83 o 
  -5  -8   2       16.49       15.43      1.00 o 
  -4  -8   2       34.64       40.01      1.29 o 
  -3  -8   2       33.55       41.43      3.32 o 
  -2  -8   2        0.16        0.65      0.99 o 
  -1  -8   2       70.39       68.80      1.72 o 
   0  -8   2       23.16       26.56      1.44 o 
   1  -8   2      237.19      254.97      3.76 o 
   2  -8   2       30.76       32.51      1.76 o 
   3  -8   2      189.67      191.28      7.50 o 
   4  -8   2       84.95       94.20      2.23 o 
   5  -8   2        7.96        5.14      1.49 o 
   6  -8   2        0.13       -1.13      1.40 o 
   7  -8   2        0.35       -0.19      0.65 o 
   8  -8   2        1.81        4.30      0.82 o 
   9  -8   2        0.01       -0.51      1.76 o 
  -9  -7   2        6.49        5.88      0.82 o 
  -8  -7   2        0.05       -0.25      0.76 o 
  -7  -7   2       27.15       18.54      1.82 o 
  -6  -7   2        8.23        5.92      0.88 o 
  -5  -7   2       46.31       54.16      1.44 o 
  -4  -7   2      100.48      104.32      2.27 o 
  -3  -7   2        6.02        4.88      0.86 o 
  -2  -7   2      104.53      127.49      3.30 o 
   0  -7   2       36.59       39.72      3.11 o 
   1  -7   2        1.00       -0.12      3.33 o 
   2  -7   2       10.19       18.59      1.44 o 
   3  -7   2        0.03        1.44      0.98 o 
   4  -7   2        0.39       -0.99      0.99 o 
   5  -7   2       14.87       14.34      1.47 o 
   6  -7   2       65.86       53.67      2.20 o 
   7  -7   2      158.65      157.07      8.72 o 
   8  -7   2        1.48        0.52      0.50 o 
   9  -7   2        0.00       -0.42      0.67 o 
  10  -7   2        1.54        0.09      1.01 o 
  -9  -6   2       12.63       11.94      0.90 o 
  -8  -6   2        5.68        3.99      0.81 o 
  -7  -6   2       13.46        6.92      0.86 o 
  -6  -6   2        9.73        3.30      1.13 o 
  -5  -6   2       21.52       20.85      1.18 o 
  -4  -6   2        0.01        0.45      0.84 o 
  -3  -6   2      170.00      173.75      2.94 o 
  -2  -6   2       79.43       79.54      1.89 o 
  -1  -6   2       46.87       38.11      1.26 o 
   0  -6   2      146.23      160.58      3.23 o 
   1  -6   2        1.36        2.68      0.98 o 
   2  -6   2        0.10       -0.16      3.61 o 
   3  -6   2      122.94      112.52      2.88 o 
   4  -6   2       47.57       61.29      2.50 o 
   5  -6   2       11.86       14.17      1.48 o 
   6  -6   2       95.93       95.43     18.77 o 
   7  -6   2      154.53      133.42      9.44 o 
   8  -6   2       10.76        7.09      1.76 o 
   9  -6   2        0.36        1.79      1.11 o 
  10  -6   2        8.91        9.50      1.03 o 
 -10  -5   2        1.16        0.34      0.85 o 
  -9  -5   2        7.64        5.96      1.64 o 
  -8  -5   2       49.49       48.02      1.59 o 
  -7  -5   2        5.78       11.08      1.19 o 
  -6  -5   2       66.67       71.76      4.44 o 
  -5  -5   2        3.93        1.86      0.78 o 
  -4  -5   2        1.84        1.66      0.98 o 
  -3  -5   2        1.94        1.77      0.71 o 
  -2  -5   2       19.28       26.26      1.09 o 
  -1  -5   2      108.03      107.54      1.84 o 
   0  -5   2      541.99      523.62      3.45 o 
   1  -5   2       12.63       39.56     24.72 o 
   2  -5   2      343.38      290.49      5.46 o 
   3  -5   2      180.11      221.15      6.14 o 
   4  -5   2      171.02      209.07      3.94 o 
   5  -5   2        3.75        1.50      1.95 o 
   6  -5   2       42.08       33.13      3.79 o 
   7  -5   2       59.54       44.08      2.87 o 
   8  -5   2        5.77        8.56      1.16 o 
   9  -5   2       42.48       23.27      1.77 o 
  10  -5   2       16.73        9.41      1.25 o 
 -10  -4   2        0.00       -0.34      0.75 o 
  -9  -4   2        2.81        3.95      1.00 o 
  -8  -4   2        6.45        6.07      0.80 o 
  -7  -4   2        4.34        2.61      0.86 o 
  -6  -4   2        1.12        0.46      0.92 o 
  -5  -4   2       83.78       70.23      2.20 o 
  -4  -4   2        8.10        3.83      0.80 o 
  -3  -4   2       64.27       39.21      1.35 o 
  -2  -4   2       10.88        7.56      0.75 o 
  -1  -4   2       51.00       70.27      1.37 o 
   0  -4   2        1.71        7.97      0.51 o 
   1  -4   2        3.37        1.15      0.54 o 
   2  -4   2      184.65      192.54      1.94 o 
   3  -4   2      523.90      500.72     23.04 o 
   4  -4   2     5291.83     5470.42     17.16 o 
   5  -4   2      702.00      753.02      6.99 o 
   6  -4   2       46.68       56.18      2.45 o 
   7  -4   2       32.24       30.21      3.09 o 
   8  -4   2        8.38        9.37      2.01 o 
   9  -4   2        0.95        4.33      1.41 o 
  10  -4   2       36.28       17.76      1.41 o 
  11  -4   2        1.72        1.41      0.73 o 
 -10  -3   2       13.10       13.80      0.98 o 
  -9  -3   2        0.98        1.93      0.93 o 
  -8  -3   2       86.32      117.05     23.76 o 
  -7  -3   2        3.19        2.59      0.86 o 
  -6  -3   2        0.62        2.47      0.75 o 
  -5  -3   2        5.16       10.06      1.10 o 
  -4  -3   2      229.08      237.93      3.24 o 
  -3  -3   2      365.33      408.39      3.74 o 
  -2  -3   2        0.76        3.01      0.56 o 
  -1  -3   2      575.39      553.53      3.31 o 
   0  -3   2      275.40      288.42      2.03 o 
   1  -3   2      672.16      729.05     13.66 o 
   2  -3   2       29.12       13.93      1.08 o 
   3  -3   2        9.07        2.56      0.47 o 
   4  -3   2        0.31        0.20      0.60 o 
   5  -3   2        3.46        8.27      1.75 o 
   6  -3   2       11.83       12.88      1.67 o 
   7  -3   2        1.51        0.95      0.77 o 
   8  -3   2       41.82       30.32      3.98 o 
   9  -3   2       73.39       61.02      2.39 o 
  10  -3   2        0.02        0.34      0.72 o 
  11  -3   2        2.99        1.27      0.82 o 
 -11  -2   2        3.07        4.15      1.03 o 
 -10  -2   2        7.65        3.98      0.85 o 
  -9  -2   2        2.20        2.96      0.90 o 
  -8  -2   2       75.41       77.21      1.84 o 
  -7  -2   2        0.01       -0.98      0.98 o 
  -6  -2   2       39.75       45.38      3.77 o 
  -5  -2   2       87.02       88.18      2.24 o 
  -4  -2   2      520.67      605.80      4.92 o 
  -3  -2   2     2362.16     2518.88      8.84 o 
  -2  -2   2       38.31       28.65      0.94 o 
  -1  -2   2       63.44       66.06      1.11 o 
   0  -2   2      113.93      109.07      1.16 o 
   1  -2   2     7292.77     7327.63    277.63 o 
   2  -2   2    15593.96    17073.33    389.73 o 
   3  -2   2      122.70      152.08      1.47 o 
   4  -2   2      216.22      226.65      3.11 o 
   5  -2   2      156.61      174.55      9.27 o 
   6  -2   2      187.98      199.46      5.13 o 
   7  -2   2      148.18      174.57      2.49 o 
   8  -2   2       49.85       37.55      1.14 o 
   9  -2   2        0.61        2.55      1.32 o 
  10  -2   2        1.02        0.76      0.75 o 
  11  -2   2        2.32        1.44      0.84 o 
 -11  -1   2        0.72        1.49      0.85 o 
 -10  -1   2        1.15       -0.07      0.77 o 
  -9  -1   2       29.38       25.24      1.22 o 
  -8  -1   2       14.89        8.18      1.05 o 
  -7  -1   2       36.77       56.84      3.65 o 
  -6  -1   2       69.26       85.70      2.24 o 
  -5  -1   2       45.54       47.91      1.16 o 
  -4  -1   2     2201.24     2403.34     10.35 o 
  -3  -1   2      418.43      407.19      3.46 o 
  -2  -1   2      456.56      462.68      3.20 o 
  -1  -1   2     1508.67     1290.49      4.66 o 
   0  -1   2       67.84       30.56      0.65 o 
   1  -1   2      892.36      965.23      4.88 o 
   2  -1   2     7199.54     7495.76     44.30 o 
   3  -1   2      690.36      802.50      6.43 o 
   4  -1   2       40.30       26.74      3.14 o 
   5  -1   2       36.23       42.58      2.51 o 
   6  -1   2      177.01      203.65      2.39 o 
   7  -1   2      248.80      272.83      4.47 o 
   8  -1   2       27.18       27.88      1.99 o 
   9  -1   2        0.69       -0.80      0.87 o 
  10  -1   2        3.97        6.92      1.16 o 
  11  -1   2        0.28        0.11      0.75 o 
 -11   0   2        5.28        6.49      0.77 o 
 -10   0   2        4.60        3.28      0.74 o 
  -9   0   2        0.10        0.77      0.86 o 
  -8   0   2       19.50       13.91      1.29 o 
  -7   0   2      146.41      168.18      5.32 o 
  -6   0   2       73.05       74.02      2.16 o 
  -5   0   2      114.76      109.59      2.25 o 
  -4   0   2       42.67       66.84      1.15 o 
  -3   0   2      326.65      295.39      6.45 o 
  -2   0   2      307.86      323.18     10.21 o 
  -1   0   2      320.79      289.72      2.12 o 
   0   0   2       75.57       93.91      1.09 o 
   1   0   2     1008.88     1008.86     15.09 o 
   2   0   2      244.95      213.63     11.41 o 
   3   0   2     2113.68     2150.85     15.15 o 
   4   0   2      721.41      627.60     18.12 o 
   5   0   2      137.09      143.23      3.57 o 
   6   0   2      223.66      232.53      3.88 o 
   7   0   2      158.29      189.82      7.72 o 
   8   0   2       20.69       18.11      1.60 o 
   9   0   2        6.18        2.57      1.17 o 
  10   0   2       14.90        8.09      1.12 o 
  11   0   2       17.03       10.63      1.00 o 
  12   0   2        9.83        7.34      0.69 o 
 -11   1   2       32.49       28.66      0.97 o 
 -10   1   2        3.85        4.22      0.83 o 
  -9   1   2        9.07       12.57      2.01 o 
  -8   1   2      160.38      176.13     14.90 o 
  -7   1   2      111.79      159.47      7.20 o 
  -6   1   2       74.82      109.74      2.55 o 
  -5   1   2      114.99      143.88      2.67 o 
  -4   1   2     1305.49     1373.37      6.88 o 
  -3   1   2     1028.07      947.46      5.09 o 
  -2   1   2      690.26      649.62      3.78 o 
  -1   1   2     4380.28     4136.11     35.26 o 
   0   1   2      291.63      293.74      3.19 o 
   1   1   2      436.40      337.88      2.19 o 
   3   1   2     3455.62     3201.47      7.39 o 
   4   1   2       39.03       47.36      1.04 o 
   5   1   2      163.10      170.70      2.12 o 
   6   1   2        6.44        6.13      0.72 o 
   8   1   2       46.78       48.10      7.34 o 
   9   1   2        1.26        0.89      1.07 o 
  10   1   2       31.69       19.63      1.30 o 
  11   1   2        8.55       12.97      0.99 o 
  12   1   2       24.97       20.68      0.86 o 
 -11   2   2       35.69       33.00      0.98 o 
 -10   2   2        0.05       -0.15      0.72 o 
  -9   2   2        1.52        0.50      0.63 o 
  -8   2   2      132.75      170.97     16.42 o 
  -7   2   2        8.96       14.27      1.92 o 
  -6   2   2      110.66      103.97      3.00 o 
  -5   2   2      102.65       79.64      5.55 o 
  -4   2   2     1148.64     1123.43      6.38 o 
  -3   2   2      454.45      402.80      3.48 o 
  -2   2   2     1348.44     1228.40      5.63 o 
  -1   2   2     3501.86     3319.24     79.88 o 
   0   2   2     4864.25     4787.92     74.06 o 
   1   2   2     5781.71     5770.33     11.48 o 
   2   2   2     1068.60      931.43      4.48 o 
   3   2   2      429.93      447.88      3.07 o 
   4   2   2       46.21       41.17      1.09 o 
   5   2   2      181.13      179.40      2.38 o 
   6   2   2        3.12        3.45      0.77 o 
   7   2   2       14.32        7.62      1.25 o 
   8   2   2       15.12       13.60      1.33 o 
   9   2   2       54.99       55.63      1.89 o 
  10   2   2      227.45      258.49      3.41 o 
  11   2   2        6.40        9.38      0.91 o 
  12   2   2        1.21        3.27      0.64 o 
 -11   3   2        2.91        4.37      0.62 o 
 -10   3   2        7.06        4.11      1.11 o 
  -9   3   2        5.74        4.38      0.64 o 
  -8   3   2        4.74        2.07      0.88 o 
  -7   3   2      172.06      196.84     13.58 o 
  -6   3   2        4.99        4.87      1.80 o 
  -5   3   2       28.94       30.87      1.79 o 
  -4   3   2     1094.25     1120.23    117.03 o 
  -3   3   2       15.53        9.60      1.83 o 
  -2   3   2      335.35      302.71      9.20 o 
  -1   3   2      773.04      661.39     20.98 o 
   0   3   2     1962.15     1920.77     35.38 o 
   1   3   2     5255.16     5363.15    203.19 o 
   2   3   2      138.33      153.36      2.06 o 
   3   3   2      107.44      120.65      1.85 o 
   4   3   2      597.24      615.73      4.38 o 
   5   3   2       11.86        4.14      0.68 o 
   6   3   2       22.36       24.38      1.24 o 
   7   3   2      104.95      118.62      7.67 o 
   8   3   2       22.42       29.15      1.53 o 
   9   3   2      319.39      415.58      4.53 o 
  10   3   2       42.05       49.78      1.70 o 
  11   3   2        0.46        0.46      0.81 o 
  12   3   2        1.52        1.65      0.78 o 
 -11   4   2        0.29        1.13      0.58 o 
 -10   4   2        5.73        3.47      0.54 o 
  -9   4   2        4.63        5.28      1.23 o 
  -8   4   2       14.80       28.14      1.19 o 
  -7   4   2       13.35       11.73      0.96 o 
  -6   4   2       84.38       90.76      3.79 o 
  -5   4   2        6.51        4.50      1.36 o 
  -4   4   2      800.22      806.62     50.75 o 
  -3   4   2        3.04        6.52      1.22 o 
  -2   4   2      290.12      261.33      6.53 o 
  -1   4   2       17.57       17.73      0.73 o 
   0   4   2      216.13      218.92      4.21 o 
   1   4   2       40.29       61.93     10.87 o 
   2   4   2      225.83      193.87      2.55 o 
   3   4   2      841.13      915.85      5.49 o 
   4   4   2      227.33      240.45      3.00 o 
   5   4   2        0.00        0.98      0.69 o 
   6   4   2        1.99       -0.91      0.91 o 
   7   4   2       31.69       41.70      2.59 o 
   8   4   2      404.62      419.46      4.65 o 
   9   4   2        5.60        4.19      1.10 o 
  10   4   2        3.17        6.98      1.02 o 
  11   4   2       12.62       22.78      1.10 o 
 -10   5   2        3.43        2.60      0.50 o 
  -9   5   2        0.01       -0.12      0.48 o 
  -8   5   2        8.39       15.49      0.97 o 
  -7   5   2       75.92       78.17      1.70 o 
  -6   5   2       49.53       48.62      1.19 o 
  -5   5   2        1.19        1.33      1.82 o 
  -4   5   2       27.12       22.33      1.63 o 
  -3   5   2      282.62      324.71     16.88 o 
  -2   5   2      254.02      239.45     10.63 o 
  -1   5   2       79.46       99.08      7.51 o 
   0   5   2        9.28       13.71      0.69 o 
   1   5   2     1113.02     1019.15     16.80 o 
   2   5   2     1763.23     1713.08      7.96 o 
   3   5   2      610.09      630.66      4.98 o 
   4   5   2        2.80        6.74      0.86 o 
   5   5   2       65.31       55.62      1.76 o 
   6   5   2       29.81       32.75      1.07 o 
   7   5   2      251.46      281.43     12.41 o 
   8   5   2      227.31      269.34      3.72 o 
   9   5   2       99.22       97.95      2.29 o 
  10   5   2       11.23       19.08      1.21 o 
  11   5   2        0.01       -0.52      0.52 o 
 -10   6   2       31.59       37.82      2.45 o 
  -9   6   2        0.08        0.91      0.54 o 
  -8   6   2        2.14        1.18      0.72 o 
  -7   6   2        5.87        4.52      0.83 o 
  -6   6   2       27.38       30.17      1.16 o 
  -5   6   2        0.15        0.07      0.90 o 
  -4   6   2      113.66      112.91      3.08 o 
  -3   6   2      192.95      217.77      3.83 o 
  -2   6   2      210.73      170.42      3.22 o 
  -1   6   2        0.19       -0.25      1.04 o 
   0   6   2      167.69      160.04      1.93 o 
   1   6   2        2.85        5.44      0.63 o 
   2   6   2      340.45      360.25      3.95 o 
   3   6   2       61.65       48.34      1.63 o 
   4   6   2      251.90      241.05      3.49 o 
   5   6   2        5.32        6.19      0.99 o 
   6   6   2        1.51        1.39      1.69 o 
   7   6   2       37.60       45.49      1.89 o 
   8   6   2       44.44       47.92      1.85 o 
   9   6   2       12.06       11.94      1.47 o 
  10   6   2       10.29        8.90      2.66 o 
  11   6   2        0.39       -0.07      0.74 o 
 -10   7   2       17.06       18.68      0.69 o 
  -9   7   2        0.07        0.18      0.45 o 
  -8   7   2        0.07        0.19      0.67 o 
  -7   7   2        0.63        0.33      0.67 o 
  -6   7   2       61.20       56.19      1.43 o 
  -5   7   2        8.17        5.26      0.90 o 
  -4   7   2      247.26      246.68     10.80 o 
  -3   7   2        7.20       12.82      1.82 o 
  -2   7   2      137.08      149.07      3.39 o 
  -1   7   2        1.21        3.68      0.88 o 
   0   7   2      769.27      826.27     10.86 o 
   1   7   2       12.94       18.06      1.15 o 
   2   7   2       59.47       55.39      1.80 o 
   3   7   2        4.34        9.50      1.05 o 
   4   7   2        7.52        9.39      0.70 o 
   5   7   2       29.66       24.51      1.82 o 
   6   7   2      204.34      189.26      3.68 o 
   7   7   2        0.20        0.03      0.81 o 
   8   7   2      101.98       93.02     10.90 o 
   9   7   2        2.17        4.81      1.01 o 
  10   7   2        0.45        0.84      0.73 o 
  -9   8   2        5.95        7.28      0.47 o 
  -8   8   2        3.22        3.25      0.72 o 
  -7   8   2       23.33       18.69      0.97 o 
  -6   8   2       44.47       39.51      1.27 o 
  -5   8   2       33.20       27.47      1.44 o 
  -4   8   2       15.37       11.45      1.10 o 
  -3   8   2       15.96       18.31      1.26 o 
  -2   8   2       50.85       62.65      1.88 o 
  -1   8   2      467.90      474.90     10.30 o 
   0   8   2       43.45       49.36      3.03 o 
   1   8   2       18.43       15.13      1.27 o 
   2   8   2      164.39      151.80      8.63 o 
   3   8   2       91.08       87.51      6.32 o 
   4   8   2        5.32        6.76      3.32 o 
   5   8   2      364.09      360.08      4.51 o 
   6   8   2       17.03       10.90      1.34 o 
   7   8   2        3.47        1.87      1.09 o 
   8   8   2       55.42       49.49      1.77 o 
   9   8   2        6.32        2.37      0.80 o 
  10   8   2       13.09       10.82      2.17 o 
  -8   9   2        3.92        3.04      0.61 o 
  -7   9   2        0.22        0.64      0.63 o 
  -6   9   2       35.31       43.45      1.24 o 
  -5   9   2        9.31        4.16      0.93 o 
  -4   9   2       16.34       12.00      1.07 o 
  -3   9   2       68.67       59.91      1.71 o 
  -2   9   2       47.21       52.00      1.03 o 
  -1   9   2       51.25       50.68      1.37 o 
   0   9   2       82.10       91.60      1.40 o 
   1   9   2       15.76       19.82      0.83 o 
   2   9   2       30.76       34.57      1.11 o 
   3   9   2        8.70        7.70      0.79 o 
   4   9   2        9.78        7.80      1.15 o 
   5   9   2       12.02       18.45      1.42 o 
   6   9   2        1.48        0.52      1.02 o 
   7   9   2       18.39       11.35      1.16 o 
   8   9   2        3.58        2.40      0.86 o 
   9   9   2        2.01        1.16      0.71 o 
  -8  10   2        8.68       13.19      0.62 o 
  -7  10   2        4.94        3.83      0.64 o 
  -6  10   2       12.88       10.76      0.78 o 
  -5  10   2        0.00        0.59      0.61 o 
  -4  10   2        8.39        6.62      0.96 o 
  -3  10   2       13.68       13.79      1.08 o 
  -2  10   2       42.46       46.16      1.52 o 
  -1  10   2        2.34        5.41      0.73 o 
   0  10   2       18.20       22.62      0.84 o 
   1  10   2      137.77      161.76      1.84 o 
   2  10   2        6.57        8.92      0.79 o 
   3  10   2      112.20      125.71      9.35 o 
   4  10   2       10.94       14.89      1.25 o 
   5  10   2        0.15        0.89      0.91 o 
   6  10   2        4.10        1.48      0.81 o 
   7  10   2       16.16       16.53      1.09 o 
   8  10   2        4.16        2.54      0.69 o 
  -7  11   2        1.85        2.21      0.50 o 
  -6  11   2       14.94       21.35      0.85 o 
  -5  11   2       57.08       66.56      1.32 o 
  -4  11   2        0.61        0.19      0.76 o 
  -3  11   2       53.47       49.32      1.52 o 
  -2  11   2       66.77       77.52      1.89 o 
  -1  11   2        6.38        5.96      0.92 o 
   0  11   2       55.17       52.55      1.64 o 
   1  11   2       75.50       96.12      2.13 o 
   2  11   2       51.75       60.33      1.77 o 
   3  11   2       23.61       20.87      1.22 o 
   4  11   2       74.28       60.99      1.76 o 
   5  11   2        1.75        2.38      0.76 o 
   6  11   2       11.88        9.24      0.88 o 
   7  11   2        0.23       -0.56      0.56 o 
  -5  12   2        5.21        9.31      0.50 o 
  -4  12   2        1.13        0.60      0.62 o 
  -3  12   2       45.47       50.34      0.88 o 
  -2  12   2        8.55       10.87      0.93 o 
  -1  12   2       28.46       35.96      1.33 o 
   0  12   2        0.24        1.55      0.73 o 
   1  12   2       25.82       22.49      1.15 o 
   2  12   2       19.61       29.53      1.26 o 
   3  12   2       12.62       16.31      1.02 o 
   4  12   2       28.25       28.43      1.15 o 
   5  12   2        0.03        0.83      0.63 o 
   6  12   2        1.94        3.17      0.63 o 
  -4  13   2        7.43       11.13      0.71 o 
  -2  13   2        0.02        0.67      0.64 o 
  -1  13   2        7.69        8.62      0.82 o 
   0  13   2        4.85        4.37      0.74 o 
   1  13   2        1.84        2.24      0.68 o 
   2  13   2       46.28       52.33      1.29 o 
   3  13   2        0.00        0.14      0.59 o 
   4  13   2        8.12       12.07      0.72 o 
  -2 -12   3       15.90       17.80      0.91 o 
  -1 -12   3        0.23        0.18      0.69 o 
   0 -12   3       19.78       20.79      1.38 o 
   1 -12   3       38.50       48.15      1.23 o 
   2 -12   3       35.38       36.82      1.12 o 
   3 -12   3        0.05        0.08      0.73 o 
   4 -12   3        5.50        2.49      0.78 o 
  -4 -11   3       18.97       21.84      0.97 o 
  -3 -11   3        3.87        6.26      0.63 o 
  -2 -11   3       56.33       73.61      4.42 o 
  -1 -11   3        7.28        7.95      0.67 o 
   0 -11   3       40.98       50.59      3.12 o 
   1 -11   3        0.36        1.05      0.86 o 
   2 -11   3        7.68        6.77      0.91 o 
   3 -11   3        2.75        1.24      0.93 o 
   4 -11   3       29.52       22.91      1.33 o 
   5 -11   3        2.67        1.96      0.85 o 
   6 -11   3        9.52        6.46      0.94 o 
  -5 -10   3       23.19       34.62      1.16 o 
  -4 -10   3        0.68        0.52      0.70 o 
  -3 -10   3       27.85       26.64      1.13 o 
  -2 -10   3       43.87       56.28      6.70 o 
  -1 -10   3       13.25       16.21      1.33 o 
   0 -10   3       39.49       44.17      3.29 o 
   1 -10   3        3.75        2.58      0.96 o 
   2 -10   3       54.71       52.47      3.72 o 
   3 -10   3      112.22      129.24      1.75 o 
   4 -10   3        0.89        0.28      0.63 o 
   5 -10   3        3.07        1.46      0.69 o 
   6 -10   3        2.66        4.52      0.68 o 
   7 -10   3        6.99        6.27      0.56 o 
  -7  -9   3       11.95       18.70      1.23 o 
  -6  -9   3        0.63       -0.60      0.72 o 
  -5  -9   3       38.21       33.38      1.25 o 
  -4  -9   3        0.38        0.52      0.66 o 
  -3  -9   3       40.53       42.39      1.43 o 
  -2  -9   3       21.46       20.00      1.03 o 
  -1  -9   3       17.75       12.39      1.66 o 
   0  -9   3       91.07       97.23      8.25 o 
   1  -9   3        2.53        2.78      0.79 o 
   2  -9   3       48.32       42.85      1.80 o 
   3  -9   3        1.93        1.27      0.80 o 
   4  -9   3       40.25       47.19      1.69 o 
   5  -9   3        9.08        8.53      0.83 o 
   6  -9   3        5.18        4.10      0.67 o 
   7  -9   3        0.52        0.34      0.59 o 
   8  -9   3       21.01       25.67      0.73 o 
  -7  -8   3       11.87       17.85      1.68 o 
  -6  -8   3        0.07       -0.06      0.77 o 
  -5  -8   3        8.36        8.29      0.85 o 
  -4  -8   3       44.66       40.07      2.02 o 
  -3  -8   3       28.78       33.57      4.30 o 
  -2  -8   3        1.44        0.58      0.98 o 
  -1  -8   3       28.08       34.29      1.77 o 
   0  -8   3       14.85       12.76      1.25 o 
   1  -8   3        1.21        0.13      3.55 o 
   2  -8   3      168.44      176.01      5.89 o 
   3  -8   3        0.78        0.59      0.89 o 
   4  -8   3       20.44       21.78      1.34 o 
   5  -8   3        1.23        0.74      0.76 o 
   6  -8   3        7.03        7.16      1.35 o 
   7  -8   3        0.07        1.15      0.63 o 
   8  -8   3        4.59        5.24      0.76 o 
   9  -8   3       14.56       13.92      1.19 o 
  -8  -7   3        0.49        1.71      0.74 o 
  -7  -7   3        5.08        3.15      0.76 o 
  -6  -7   3        2.50        3.34      0.84 o 
  -5  -7   3       17.04       18.56      1.07 o 
  -4  -7   3       12.94       14.80      1.03 o 
  -3  -7   3       90.44       78.85      1.63 o 
  -2  -7   3       22.60       17.20      1.14 o 
  -1  -7   3       33.18       48.89      2.37 o 
   0  -7   3       21.21       16.32      1.78 o 
   1  -7   3      194.11      204.19      4.16 o 
   2  -7   3       21.11       23.73      1.39 o 
   3  -7   3        4.25        5.81      0.88 o 
   4  -7   3      402.01      430.36     15.30 o 
   5  -7   3      196.54      233.23      5.13 o 
   6  -7   3      190.40      173.77      3.52 o 
   7  -7   3        0.24        0.64      0.67 o 
   8  -7   3       11.52       11.73      1.09 o 
   9  -7   3        0.82        1.80      1.15 o 
  10  -7   3        3.39        2.11      0.85 o 
  -9  -6   3       14.09       16.09      2.66 o 
  -8  -6   3        2.00        1.88      0.74 o 
  -7  -6   3        3.17        4.40      0.81 o 
  -6  -6   3       14.75       17.97      1.48 o 
  -5  -6   3        7.79        5.50      1.00 o 
  -4  -6   3       11.91       10.48      0.93 o 
  -3  -6   3       44.66       52.02      3.60 o 
  -2  -6   3        0.31       -1.04      1.23 o 
   0  -6   3      198.22      212.43      4.01 o 
   1  -6   3      121.33      105.87      2.93 o 
   2  -6   3        0.01        1.49      1.09 o 
   3  -6   3       33.18       31.40      1.79 o 
   4  -6   3       68.16       71.53      4.95 o 
   5  -6   3       11.77       10.24      0.86 o 
   6  -6   3      943.74      908.08      7.48 o 
   7  -6   3      202.79      160.05     10.21 o 
   8  -6   3        7.35        7.45      1.71 o 
   9  -6   3        4.03        4.29      0.64 o 
  10  -6   3        2.43        1.40      0.97 o 
  -9  -5   3        0.45        1.31      0.68 o 
  -8  -5   3        9.59        4.16      0.73 o 
  -7  -5   3       18.24       16.59      2.65 o 
  -6  -5   3       46.90       42.77      1.28 o 
  -5  -5   3        6.67        4.24      0.88 o 
  -4  -5   3        0.00        0.90      1.16 o 
  -3  -5   3      192.68      188.75      3.16 o 
  -2  -5   3       15.93       13.15      1.07 o 
  -1  -5   3        3.09        1.42      0.79 o 
   0  -5   3        1.38        1.50      1.67 o 
   1  -5   3      104.94      108.25      2.68 o 
   2  -5   3       17.31       10.56      0.94 o 
   3  -5   3      117.09      123.73      7.82 o 
   4  -5   3       68.80       82.38      5.29 o 
   5  -5   3       23.89       21.81      3.10 o 
   6  -5   3      107.41      123.02     19.81 o 
   7  -5   3       45.14       39.07      2.15 o 
   8  -5   3        0.01        0.40      0.72 o 
   9  -5   3        4.81        2.96      0.65 o 
  10  -5   3        5.74        4.16      1.07 o 
  11  -5   3        8.69        5.92      0.78 o 
 -10  -4   3        9.80       14.83      0.95 o 
  -9  -4   3        0.10        0.74      0.68 o 
  -8  -4   3        6.85        3.85      0.99 o 
  -7  -4   3        0.03       -0.20      0.87 o 
  -6  -4   3       19.53       24.48      1.09 o 
  -5  -4   3      114.06      105.61      8.62 o 
  -4  -4   3       43.11       39.72      1.68 o 
  -3  -4   3      262.36      227.42      3.31 o 
  -2  -4   3     2353.29     2531.20      9.69 o 
  -1  -4   3     1021.64     1172.77      5.95 o 
   0  -4   3      100.23      110.17      1.38 o 
   1  -4   3      329.63      288.04      4.44 o 
   2  -4   3      221.47      240.56      3.68 o 
   3  -4   3     3358.30     3767.63     19.27 o 
   4  -4   3     1749.54     1990.80     48.02 o 
   5  -4   3      227.29      295.27      4.53 o 
   6  -4   3      251.09      293.07      5.00 o 
   7  -4   3       24.37       18.22      1.66 o 
   8  -4   3        2.64        1.67      0.76 o 
   9  -4   3      171.52      150.01     28.75 o 
  10  -4   3        4.44        3.70      1.17 o 
  11  -4   3        3.04        0.82      0.80 o 
 -10  -3   3        4.98        2.22      1.43 o 
  -9  -3   3        0.65       -0.25      0.83 o 
  -8  -3   3        0.16        0.68      0.93 o 
  -7  -3   3       23.34       16.44      0.94 o 
  -6  -3   3        9.92        8.75      1.51 o 
  -5  -3   3      224.57      256.84     21.63 o 
  -4  -3   3       72.80       75.38      2.09 o 
  -3  -3   3        3.20        0.90      0.77 o 
  -2  -3   3     3068.53     3483.02     10.87 o 
  -1  -3   3     1673.60     1779.97      6.93 o 
   0  -3   3      368.57      347.59      2.75 o 
   1  -3   3      451.98      398.61      2.52 o 
   2  -3   3       24.34       20.44      1.11 o 
   3  -3   3        5.55       40.94     24.55 o 
   4  -3   3      198.09      246.66      2.91 o 
   5  -3   3      662.30      781.13     12.23 o 
   6  -3   3      411.47      513.83      5.72 o 
   7  -3   3       90.58       88.72      6.32 o 
   8  -3   3        3.90        2.95      0.85 o 
   9  -3   3      170.15      122.60      3.26 o 
  10  -3   3        0.09       -0.12      1.06 o 
  11  -3   3        3.72        3.16      0.88 o 
 -10  -2   3        0.00       -0.03      0.78 o 
  -9  -2   3        2.10        2.35      0.86 o 
  -8  -2   3        0.03        0.38      0.77 o 
  -7  -2   3       10.13        6.14      1.01 o 
  -6  -2   3       60.30       76.34      1.29 o 
  -5  -2   3      411.73      447.18     15.30 o 
  -4  -2   3      317.88      344.60      2.85 o 
  -3  -2   3      326.99      374.93      3.88 o 
  -2  -2   3      865.55      908.67      5.36 o 
  -1  -2   3       32.85       42.62      1.13 o 
   0  -2   3      109.78      123.30      1.53 o 
   1  -2   3     2436.36     2274.75      5.87 o 
   2  -2   3      989.21     1130.63      2.64 o 
   3  -2   3       78.41       69.70      1.24 o 
   4  -2   3      803.27      902.84      4.05 o 
   5  -2   3      760.94      841.04      4.21 o 
   6  -2   3      369.62      409.65      3.29 o 
   7  -2   3       17.21       15.08      1.39 o 
   8  -2   3      186.48      173.78     17.17 o 
   9  -2   3       32.92       19.19      1.75 o 
  10  -2   3        5.90        5.21      1.24 o 
  11  -2   3        1.83        2.90      0.93 o 
  12  -2   3        0.03       -0.06      0.62 o 
 -10  -1   3        6.03        8.00      0.86 o 
  -9  -1   3       75.08       89.24      9.82 o 
  -8  -1   3        9.34        5.88      0.74 o 
  -7  -1   3        1.55        0.37      0.74 o 
  -6  -1   3       15.43       23.11      0.89 o 
  -5  -1   3        1.55        2.35      1.12 o 
  -4  -1   3       41.06       51.42      1.17 o 
  -3  -1   3     1102.87     1186.80     22.81 o 
  -2  -1   3     1378.29     1224.51     18.05 o 
  -1  -1   3     1326.06     1269.65      8.40 o 
   0  -1   3      261.89      251.34      2.14 o 
   1  -1   3      129.89      102.28      1.26 o 
   2  -1   3      683.42      646.88      1.96 o 
   3  -1   3     2577.46     2502.18     11.41 o 
   4  -1   3      396.48      342.80     10.06 o 
   5  -1   3      359.28      458.11     29.42 o 
   6  -1   3      315.52      354.85     14.25 o 
   7  -1   3        1.83        4.69      1.17 o 
   8  -1   3       11.08       15.71      1.47 o 
   9  -1   3       25.07       14.88      1.61 o 
  10  -1   3        0.69       -0.14      1.10 o 
  11  -1   3       11.00       11.03      1.06 o 
  12  -1   3        6.97        2.67      0.66 o 
 -11   0   3       15.26       17.31      0.76 o 
 -10   0   3        5.44        5.51      0.78 o 
  -9   0   3       46.50       57.49      7.87 o 
  -8   0   3        2.47        4.13      0.76 o 
  -7   0   3        7.57        2.05      0.67 o 
  -6   0   3       33.29       52.11      1.35 o 
  -5   0   3      138.29      162.43      2.99 o 
  -4   0   3        8.72        7.44      1.01 o 
  -3   0   3      511.45      475.54      3.96 o 
  -2   0   3      139.54      169.86      2.20 o 
  -1   0   3     2204.81     1998.86      6.66 o 
   0   0   3      737.82      679.49      3.58 o 
   1   0   3     1286.28     1180.24      4.25 o 
   2   0   3      594.08      593.62     30.00 o 
   3   0   3       43.02       26.79      0.53 o 
   4   0   3        1.63        1.40      0.31 o 
   5   0   3      186.99      179.26      8.49 o 
   6   0   3       38.26       44.97      1.95 o 
   7   0   3       15.29       14.78      1.88 o 
   8   0   3        4.20        6.55      1.31 o 
   9   0   3        5.79        4.19      1.32 o 
  10   0   3        0.00        0.36      1.02 o 
  11   0   3       71.13       64.26      1.73 o 
  12   0   3       45.12       36.99      1.07 o 
 -11   1   3        1.76        0.57      0.67 o 
 -10   1   3        4.32        6.07      0.73 o 
  -9   1   3        0.30        1.55      0.62 o 
  -8   1   3        7.07        7.40      0.90 o 
  -7   1   3       13.84       15.53      0.79 o 
  -6   1   3       14.64       12.61      0.94 o 
  -5   1   3        4.71        7.45      1.42 o 
  -4   1   3       16.66       10.88      1.10 o 
  -3   1   3        0.46        1.70      0.77 o 
  -2   1   3     1031.69      911.95      5.25 o 
  -1   1   3      964.15      882.82      4.73 o 
   0   1   3      509.04      488.83      3.46 o 
   1   1   3      224.03      246.79      2.25 o 
   2   1   3      607.00      569.20      3.37 o 
   3   1   3     1276.00     1128.38     10.52 o 
   4   1   3       66.21       55.45      1.05 o 
   5   1   3      563.25      575.65      4.38 o 
   6   1   3       84.82       74.07      2.45 o 
   7   1   3        7.73        4.07      1.92 o 
   8   1   3       78.64       86.04      1.98 o 
   9   1   3        0.06       -0.19      1.09 o 
  10   1   3        3.54        1.35      0.98 o 
  11   1   3       74.76       62.93      1.68 o 
  12   1   3       12.84       11.53      0.85 o 
 -11   2   3        0.01        0.00      0.63 o 
 -10   2   3        1.64        4.50      0.97 o 
  -9   2   3        0.02       -0.21      0.54 o 
  -8   2   3       54.64       60.61      6.21 o 
  -7   2   3       24.85       28.08      0.87 o 
  -6   2   3       11.47       12.96      2.88 o 
  -5   2   3       44.63       43.10      5.93 o 
  -4   2   3      584.25      621.67      5.34 o 
  -3   2   3        6.42       18.60      1.16 o 
  -2   2   3     1945.99     1836.31      7.75 o 
  -1   2   3      605.02      476.92      3.52 o 
   0   2   3       13.65        7.00      0.33 o 
   1   2   3     2367.98     2197.91      4.54 o 
   2   2   3     1644.11     1616.06      4.41 o 
   3   2   3     1548.84     1602.60      6.51 o 
   4   2   3       15.89       15.93      0.82 o 
   5   2   3      164.65      179.15      2.33 o 
   6   2   3      186.93      191.05      2.65 o 
   7   2   3        0.70        1.05      1.04 o 
   8   2   3        2.65        2.29      1.03 o 
   9   2   3       42.51       48.24      1.81 o 
  10   2   3       46.88       48.23      1.73 o 
  11   2   3       15.27       16.98      1.09 o 
  12   2   3        0.00       -0.25      0.65 o 
 -10   3   3        1.48        2.47      0.53 o 
  -9   3   3        8.85        9.03      1.51 o 
  -8   3   3        2.49        4.99      0.61 o 
  -7   3   3       72.51       68.00      1.60 o 
  -6   3   3       73.03       84.05     10.11 o 
  -5   3   3      186.44      177.54     21.29 o 
  -4   3   3      865.38      852.71     47.61 o 
  -3   3   3       96.37      124.77      7.73 o 
  -2   3   3        5.47        4.65      0.55 o 
  -1   3   3      505.78      442.37      8.44 o 
   0   3   3      135.62      192.16      3.12 o 
   1   3   3       53.91       39.38      0.95 o 
   2   3   3     1070.73     1228.72      6.24 o 
   3   3   3        0.96        0.41      0.54 o 
   4   3   3     1746.34     1770.76      7.56 o 
   5   3   3      378.48      415.92      3.93 o 
   6   3   3        6.16        4.71      0.80 o 
   7   3   3        2.86        3.34      0.83 o 
   8   3   3       16.74       18.74      1.74 o 
   9   3   3       70.10       70.48      2.09 o 
  10   3   3       91.76      102.27      2.24 o 
  11   3   3       33.81       48.50      1.45 o 
  12   3   3        0.02        0.28      0.52 o 
 -10   4   3        6.59       10.78      1.92 o 
  -9   4   3       15.65       14.11      1.79 o 
  -8   4   3       22.13       25.17      1.76 o 
  -7   4   3        7.03       10.45      0.98 o 
  -6   4   3       64.80       57.35      3.23 o 
  -5   4   3       18.33       16.32      1.73 o 
  -4   4   3       14.71       12.14      1.09 o 
  -3   4   3      142.72      144.70      9.04 o 
  -2   4   3      707.68      687.18      4.98 o 
  -1   4   3      450.50      431.62     15.29 o 
   0   4   3     2099.74     2023.05     12.75 o 
   1   4   3       15.85       21.58      1.45 o 
   2   4   3     1392.04     1601.81      7.78 o 
   3   4   3      658.03      649.05      4.94 o 
   4   4   3      335.92      356.17      3.72 o 
   5   4   3      161.92      150.01      2.54 o 
   6   4   3      264.12      253.29      3.49 o 
   7   4   3       34.88       38.06      1.13 o 
   8   4   3       18.33       13.51      1.35 o 
   9   4   3       24.23       38.18      1.67 o 
  10   4   3        0.36        2.20      0.86 o 
  11   4   3        5.53        9.37      0.95 o 
 -10   5   3       10.25       11.50      1.98 o 
  -9   5   3        6.46        4.70      0.85 o 
  -8   5   3       27.11       28.83      1.16 o 
  -7   5   3       25.75       32.13      1.22 o 
  -6   5   3       10.00       10.09      2.25 o 
  -5   5   3       15.71        8.19      2.91 o 
  -4   5   3       18.60       29.49      1.41 o 
  -3   5   3      508.79      490.96     34.40 o 
  -2   5   3      597.53      634.08     17.07 o 
  -1   5   3      636.08      634.29     14.63 o 
   0   5   3      248.40      212.60     13.66 o 
   1   5   3      251.27      239.56      8.06 o 
   2   5   3     4548.13     5100.52     15.17 o 
   3   5   3      520.17      532.80      4.75 o 
   4   5   3       19.03       13.71      1.02 o 
   5   5   3        1.40        0.72      0.86 o 
   6   5   3      229.83      260.57      2.53 o 
   7   5   3       25.34       33.30      1.35 o 
   8   5   3       95.86       94.09      2.32 o 
   9   5   3        0.14        0.48      0.97 o 
  10   5   3        0.03        0.75      0.88 o 
  11   5   3        6.53        8.53      2.48 o 
 -10   6   3       13.93       10.99      0.65 o 
  -9   6   3       12.81       12.08      1.08 o 
  -8   6   3        0.04       -0.71      0.71 o 
  -7   6   3       42.54       42.53      1.35 o 
  -6   6   3      159.44      165.95      2.29 o 
  -5   6   3       30.81       29.74      1.99 o 
  -4   6   3      203.65      209.33      4.09 o 
  -3   6   3      241.25      252.22     26.39 o 
  -2   6   3       85.46       85.62      2.56 o 
  -1   6   3       11.62       11.80      1.21 o 
   0   6   3        0.73       19.63     11.44 o 
   1   6   3     1152.80     1229.19     61.12 o 
   2   6   3      165.30      183.96      3.13 o 
   3   6   3      806.20      756.61      6.07 o 
   4   6   3      201.17      186.38      3.17 o 
   5   6   3       20.33       19.87      1.30 o 
   6   6   3      100.35      109.44      6.29 o 
   7   6   3       57.75       53.53      1.89 o 
   8   6   3        3.37        3.93      1.09 o 
   9   6   3       15.95       13.24      2.08 o 
  10   6   3       20.24       24.51      5.38 o 
  11   6   3       19.34       17.77      0.95 o 
  -9   7   3       21.21       23.88      1.83 o 
  -8   7   3        0.86       -0.46      0.68 o 
  -7   7   3        0.58        0.07      0.68 o 
  -6   7   3       15.61       13.09      0.98 o 
  -5   7   3        6.09        5.27      0.82 o 
  -4   7   3        0.19        1.47      0.98 o 
  -3   7   3        3.54        5.17      0.99 o 
  -2   7   3      603.63      655.67      7.18 o 
  -1   7   3       41.28       34.70      1.28 o 
   0   7   3       86.86       96.42      7.40 o 
   1   7   3       29.18       30.10      1.52 o 
   2   7   3      370.71      390.97      4.63 o 
   3   7   3      306.28      271.91      3.91 o 
   4   7   3        1.15        1.37      1.06 o 
   5   7   3       80.12       83.39      4.50 o 
   6   7   3      119.54      109.98      3.86 o 
   7   7   3        0.89        2.06      0.79 o 
   8   7   3        3.82        3.29      0.81 o 
   9   7   3       15.74        9.47      0.97 o 
  10   7   3        4.26        3.52      0.87 o 
  -9   8   3        7.16        8.17      0.45 o 
  -8   8   3        1.44       -0.01      0.59 o 
  -7   8   3       22.57       22.55      0.98 o 
  -6   8   3        1.05        0.29      0.67 o 
  -5   8   3       32.82       33.28      1.22 o 
  -4   8   3      160.25      156.65      2.69 o 
  -3   8   3        2.59        4.16      2.04 o 
  -2   8   3       18.61       18.30      0.72 o 
  -1   8   3      319.58      344.51      6.81 o 
   0   8   3        0.61        1.52      1.65 o 
   1   8   3       22.13       26.80      1.56 o 
   2   8   3       53.14       81.31      4.81 o 
   3   8   3       46.08       75.61      3.25 o 
   4   8   3        0.08        2.07      0.93 o 
   5   8   3       20.76       21.52      1.49 o 
   6   8   3       31.02       23.42      1.48 o 
   7   8   3       62.54       51.72      1.94 o 
   8   8   3        0.33        0.93      0.92 o 
   9   8   3       20.90       17.55      1.23 o 
  10   8   3        4.61        2.38      0.73 o 
  -8   9   3        3.51        4.52      0.75 o 
  -7   9   3       29.30       37.63      1.09 o 
  -6   9   3        3.00        4.10      1.76 o 
  -5   9   3       32.54       32.13      1.15 o 
  -4   9   3       93.32       92.49      2.15 o 
  -3   9   3       21.64       19.69      1.20 o 
  -2   9   3       71.98       70.52      1.22 o 
  -1   9   3       24.29       26.16      0.82 o 
   0   9   3      101.18      102.23      3.09 o 
   1   9   3       22.90       26.66      1.69 o 
   2   9   3       49.14       45.25      1.28 o 
   3   9   3       37.07       35.67      1.58 o 
   4   9   3      160.49      196.25      3.22 o 
   5   9   3        8.87        6.21      1.17 o 
   6   9   3       64.94       47.13      1.85 o 
   7   9   3       17.75        9.16      1.10 o 
   8   9   3       10.16        5.99      0.97 o 
   9   9   3        0.00       -0.86      1.09 o 
  -7  10   3       18.39       22.35      0.83 o 
  -6  10   3       14.64       16.47      1.60 o 
  -5  10   3        7.00        6.97      0.77 o 
  -4  10   3        8.40        7.18      0.62 o 
  -3  10   3        3.72        3.23      0.86 o 
  -2  10   3       17.95       16.35      1.09 o 
  -1  10   3        0.76        1.51      0.60 o 
   0  10   3      188.44      181.31      6.15 o 
   1  10   3       17.02       21.97      0.86 o 
   2  10   3      123.55      119.73      2.39 o 
   3  10   3      206.83      213.90      3.19 o 
   4  10   3        9.53       11.92      1.16 o 
   5  10   3       36.21       35.46      1.55 o 
   6  10   3      128.10      105.76      2.26 o 
   7  10   3       10.95       11.19      1.00 o 
   8  10   3       35.17       45.25      4.51 o 
  -6  11   3        0.69        0.59      0.59 o 
  -5  11   3        5.05        5.80      0.71 o 
  -4  11   3        0.09        0.21      0.49 o 
  -3  11   3        0.00        0.12      0.50 o 
  -2  11   3       24.15       23.10      1.18 o 
  -1  11   3       11.21       17.04      1.12 o 
   0  11   3        9.72        7.62      0.66 o 
   1  11   3       65.97       53.75      1.12 o 
   2  11   3        3.77        2.31      0.62 o 
   3  11   3       13.75       13.39      0.72 o 
   4  11   3       15.66       13.57      1.05 o 
   5  11   3        0.20        0.37      0.74 o 
   6  11   3       15.44       14.59      0.66 o 
   7  11   3        4.01        2.61      0.49 o 
  -5  12   3       17.77       22.50      1.71 o 
  -4  12   3        2.78        1.96      0.61 o 
  -3  12   3        4.93        4.04      0.53 o 
  -2  12   3        0.19        0.64      0.74 o 
  -1  12   3       20.70       20.96      1.10 o 
   0  12   3       12.00        9.20      0.91 o 
   1  12   3        0.03       -0.74      1.04 o 
   2  12   3       79.35       85.26      4.36 o 
   3  12   3        2.67        3.13      0.59 o 
   4  12   3       57.69       52.55      3.57 o 
   5  12   3       15.74       18.11      0.96 o 
   6  12   3        3.66        3.28      0.63 o 
  -3  13   3       18.87       15.30      0.79 o 
  -2  13   3        3.38        3.17      0.67 o 
  -1  13   3        1.15        0.50      0.65 o 
   0  13   3       16.90       22.31      1.44 o 
   1  13   3       56.05       54.76      1.30 o 
   2  13   3        2.57        4.45      0.72 o 
   3  13   3       12.48       15.00      0.81 o 
   4  13   3        3.91        4.39      0.61 o 
  -1 -12   4       12.74       12.09      0.81 o 
   2 -12   4        9.33        3.56      0.71 o 
   3 -12   4        0.25       -0.40      0.70 o 
  -3 -11   4        4.70        5.32      0.76 o 
  -2 -11   4       31.37       27.30      1.23 o 
  -1 -11   4       28.77       20.83      1.20 o 
   0 -11   4        1.07       -0.08      0.80 o 
   1 -11   4        0.00        0.66      0.84 o 
   2 -11   4        6.81        8.40      0.91 o 
   3 -11   4        0.31       -0.81      0.81 o 
   4 -11   4        0.61       -0.23      0.75 o 
   5 -11   4        0.51       -0.08      0.74 o 
  -4 -10   4        2.83       -0.17      0.89 o 
  -3 -10   4        0.00       -0.64      0.88 o 
  -2 -10   4        7.55        8.86      1.18 o 
  -1 -10   4        7.15        2.16      1.01 o 
   0 -10   4        0.14        0.97      0.93 o 
   1 -10   4       86.36       92.55      2.45 o 
   2 -10   4       19.93       21.14      1.44 o 
   3 -10   4        0.52        1.58      0.98 o 
   4 -10   4       54.96       55.18      1.92 o 
   5 -10   4       10.00        8.14      1.14 o 
   6 -10   4        0.62        1.03      0.61 o 
   7 -10   4        0.99        0.18      0.80 o 
  -6  -9   4        6.57       10.34      0.98 o 
  -5  -9   4        8.58        9.57      0.82 o 
  -4  -9   4       39.75       51.08      1.50 o 
  -3  -9   4        2.81        1.43      1.05 o 
  -2  -9   4       74.94       78.35      2.25 o 
   1  -9   4       87.46       91.35      7.31 o 
   2  -9   4        1.47        0.99      1.02 o 
   3  -9   4        2.20        1.74      0.88 o 
   4  -9   4       26.55       35.22      1.52 o 
   5  -9   4       34.27       32.18      1.62 o 
   6  -9   4        0.28       -0.32      0.68 o 
   7  -9   4       39.95       46.22      4.35 o 
   8  -9   4       14.84       12.34      1.27 o 
  -7  -8   4        0.34       -0.99      0.99 o 
  -6  -8   4        0.03       -0.26      0.95 o 
  -5  -8   4        0.03       -1.03      1.03 o 
  -4  -8   4       20.87       22.15      1.49 o 
  -3  -8   4       81.12       80.82      2.33 o 
  -2  -8   4       26.40       25.66      1.61 o 
  -1  -8   4       24.79       19.19      1.38 o 
   0  -8   4       29.88       20.16      1.48 o 
   1  -8   4       15.58       11.93      3.27 o 
   2  -8   4       12.13        8.66      1.45 o 
   3  -8   4       19.38       21.00      1.29 o 
   4  -8   4        9.48       16.91      1.33 o 
   5  -8   4        5.86        4.76      1.17 o 
   6  -8   4        3.72        0.26      1.07 o 
   7  -8   4        2.29        2.23      0.63 o 
   8  -8   4      133.43      148.09     11.14 o 
   9  -8   4       55.71       37.53      1.51 o 
  -8  -7   4        0.43        0.83      0.97 o 
  -7  -7   4        0.17        0.17      0.91 o 
  -6  -7   4       18.04       16.96      1.24 o 
  -5  -7   4       12.46        9.94      1.35 o 
  -4  -7   4       46.63       47.83      1.92 o 
  -3  -7   4        4.64        5.52      1.27 o 
  -2  -7   4        5.09        5.86      1.32 o 
  -1  -7   4       26.47       26.56      3.14 o 
   0  -7   4      113.05      103.45      4.48 o 
   1  -7   4        1.21        1.09      2.68 o 
   2  -7   4        0.01        0.38      2.57 o 
   3  -7   4      341.98      318.55      4.92 o 
   4  -7   4      157.20      137.97      3.30 o 
   5  -7   4        0.02        1.04      0.83 o 
   6  -7   4       27.58       25.17      1.65 o 
   7  -7   4        0.51        0.75      0.65 o 
   8  -7   4        3.59        3.19      0.80 o 
   9  -7   4        0.01       -1.16      1.16 o 
  10  -7   4        0.30        1.30      0.82 o 
  -8  -6   4       24.29       22.92      1.18 o 
  -7  -6   4        1.18        0.24      0.91 o 
  -6  -6   4        9.05        8.89      1.15 o 
  -5  -6   4        4.24        5.97      1.17 o 
  -4  -6   4      182.13      183.85      3.13 o 
  -3  -6   4       74.26       68.61      2.27 o 
  -2  -6   4       15.55       16.58      1.45 o 
  -1  -6   4       27.89       24.59      3.19 o 
   0  -6   4      108.75       89.70      3.17 o 
   1  -6   4      405.44      416.40      5.64 o 
   2  -6   4       80.05       82.10      3.16 o 
   3  -6   4       85.37      103.88      9.04 o 
   4  -6   4       27.93       37.71      1.70 o 
   5  -6   4     1263.05     1381.29     12.18 o 
   6  -6   4      152.08      128.45      3.06 o 
   7  -6   4       39.74       34.09      1.90 o 
   8  -6   4       24.72       20.27      4.72 o 
   9  -6   4        6.91        5.53      1.36 o 
  10  -6   4        0.87       -1.01      1.01 o 
  -9  -5   4        0.19        2.13      0.87 o 
  -8  -5   4        0.45        0.71      0.84 o 
  -7  -5   4       37.56       26.69      1.33 o 
  -6  -5   4        7.35        6.37      1.06 o 
  -5  -5   4       12.74       14.07      1.23 o 
  -4  -5   4        4.00        3.61      1.61 o 
  -3  -5   4       25.90       30.00      1.07 o 
  -2  -5   4      232.57      234.88      3.49 o 
  -1  -5   4        0.61       -0.14      2.18 o 
   0  -5   4      177.10      195.74      3.82 o 
   1  -5   4      403.88      409.38      5.15 o 
   2  -5   4      410.51      426.30      5.22 o 
   3  -5   4       19.24       16.31      1.20 o 
   4  -5   4      175.55      173.22      2.57 o 
   5  -5   4       25.74       29.14      1.58 o 
   6  -5   4      114.31      122.59      1.96 o 
   7  -5   4       83.11       57.59      2.34 o 
   8  -5   4       61.21       49.39     12.35 o 
   9  -5   4        0.02        0.03      0.64 o 
  10  -5   4        0.03       -0.59      1.06 o 
  11  -5   4        0.62       -0.31      0.70 o 
  -9  -4   4        4.71        7.70      0.89 o 
  -8  -4   4        3.88        1.86      0.82 o 
  -7  -4   4        0.49        1.02      1.45 o 
  -6  -4   4       57.74       50.94      4.39 o 
  -5  -4   4       35.15       45.81      1.75 o 
  -4  -4   4       41.09       40.86      1.59 o 
  -3  -4   4       19.75       22.34      1.43 o 
  -2  -4   4       95.03      149.59      2.66 o 
  -1  -4   4      200.67      193.38      2.77 o 
   0  -4   4        1.80        0.42      1.48 o 
   1  -4   4       70.19       77.33      3.18 o 
   2  -4   4       48.22       71.72      2.30 o 
   3  -4   4      719.71      706.99      8.84 o 
   4  -4   4      165.69      164.09      2.25 o 
   5  -4   4       61.95       62.77      2.27 o 
   6  -4   4       32.38       29.02      2.48 o 
   7  -4   4       27.44       21.28      1.78 o 
   8  -4   4        8.78        9.23      0.83 o 
   9  -4   4        6.57        6.51      2.52 o 
  10  -4   4        4.64        5.54      1.24 o 
  11  -4   4        0.11        0.25      0.83 o 
 -10  -3   4        0.25        1.01      0.79 o 
  -9  -3   4        0.03        0.84      0.75 o 
  -8  -3   4       25.51       16.81      0.89 o 
  -7  -3   4       75.19       79.60      4.38 o 
  -6  -3   4        0.25        0.54      0.83 o 
  -5  -3   4       70.03       78.91      1.23 o 
  -4  -3   4       15.88       13.70      1.27 o 
  -3  -3   4      281.56      265.40     12.76 o 
  -2  -3   4      233.14      235.04      3.18 o 
  -1  -3   4       31.03       23.05      1.14 o 
   0  -3   4       94.68      105.78      4.62 o 
   1  -3   4       24.15       30.22      4.26 o 
   2  -3   4        7.79        7.57      0.80 o 
   3  -3   4        5.61        7.98      0.74 o 
   4  -3   4      181.18      182.23      7.05 o 
   5  -3   4      133.88      110.86      5.92 o 
   6  -3   4      376.94      408.05      4.97 o 
   7  -3   4       57.38       49.30      2.17 o 
   8  -3   4       46.30       37.83      3.75 o 
   9  -3   4       25.97       23.71      4.03 o 
  10  -3   4        0.66        0.63      1.08 o 
  11  -3   4        0.45       -0.13      0.89 o 
 -10  -2   4        3.64        6.73      0.73 o 
  -9  -2   4        7.41        8.50      0.94 o 
  -8  -2   4       74.17       64.07      6.77 o 
  -7  -2   4       10.07        7.30      0.79 o 
  -6  -2   4        6.02        3.38      0.80 o 
  -5  -2   4       19.17       20.40      1.15 o 
  -4  -2   4        7.87        9.58      1.06 o 
  -3  -2   4        0.13        0.79      0.77 o 
  -2  -2   4       75.02       70.13      1.78 o 
  -1  -2   4      259.51      262.34      2.96 o 
   0  -2   4      382.17      353.53      5.25 o 
   1  -2   4      461.09      401.15      5.15 o 
   2  -2   4     1194.34     1247.04     40.31 o 
   3  -2   4     1058.42     1116.50      7.40 o 
   4  -2   4       40.07       41.72      1.30 o 
   5  -2   4        2.32        4.49      0.90 o 
   6  -2   4       18.29       23.55      1.61 o 
   7  -2   4       94.16       79.37      5.15 o 
   8  -2   4        1.28        0.42      0.83 o 
   9  -2   4        2.65        2.27      1.24 o 
  10  -2   4       13.62        6.83      1.27 o 
  11  -2   4       14.85        7.13      1.05 o 
  12  -2   4        0.50        0.50      0.57 o 
 -10  -1   4        0.48        0.98      0.72 o 
  -9  -1   4        0.24       -0.12      0.62 o 
  -8  -1   4        1.70        1.67      0.66 o 
  -7  -1   4       73.87       94.27      3.01 o 
  -6  -1   4       62.94       63.50      1.22 o 
  -5  -1   4      189.30      240.66      3.80 o 
  -4  -1   4       57.18       50.52      1.77 o 
  -3  -1   4      152.22      134.52      2.49 o 
  -2  -1   4        0.92        0.34      0.63 o 
  -1  -1   4      145.41      144.41      2.14 o 
   0  -1   4       58.22       61.49      1.05 o 
   1  -1   4        6.10       30.75     15.24 o 
   2  -1   4       22.02       20.26      0.85 o 
   3  -1   4      231.84      267.97      2.85 o 
   4  -1   4     1339.66     1442.06     11.92 o 
   5  -1   4        9.12        8.40      1.09 o 
   6  -1   4      146.04      150.30      3.11 o 
   7  -1   4       12.51       15.88      1.02 o 
   8  -1   4        1.41        2.87      0.96 o 
   9  -1   4       11.86        6.98      1.45 o 
  10  -1   4        0.71       -0.36      1.21 o 
  11  -1   4        3.06        1.67      0.93 o 
  12  -1   4        0.00        0.70      0.64 o 
 -10   0   4        6.95       13.33      0.91 o 
  -9   0   4        7.21        2.98      0.62 o 
  -8   0   4        5.65        4.78      0.64 o 
  -7   0   4       78.15      106.80      6.18 o 
  -6   0   4        4.48        6.94      0.68 o 
  -5   0   4       78.27       83.99      2.48 o 
  -4   0   4      108.17      107.80      2.45 o 
  -3   0   4      172.77      206.93      3.04 o 
  -2   0   4      158.54      135.94      2.27 o 
  -1   0   4        0.43        2.97      0.71 o 
   0   0   4     2385.76     2492.41      5.80 o 
   1   0   4       40.51       38.66      0.80 o 
   2   0   4        0.09        0.83      0.43 o 
   3   0   4      119.74      116.12      1.44 o 
   4   0   4       29.26       38.06      1.38 o 
   5   0   4      143.80      137.37      2.67 o 
   6   0   4       72.81       71.07      2.34 o 
   7   0   4       11.63        8.62      1.18 o 
   8   0   4        9.98        8.49      1.75 o 
   9   0   4        2.57        1.70      1.26 o 
  10   0   4       12.64       11.06      1.28 o 
  11   0   4       25.85       22.93      1.23 o 
  12   0   4       32.91       18.41      0.93 o 
 -10   1   4        0.45        3.20      0.60 o 
  -9   1   4        5.31        4.55      1.25 o 
  -8   1   4        4.87        1.78      0.59 o 
  -7   1   4       20.75       20.35      1.75 o 
  -6   1   4       17.62       21.10      1.08 o 
  -5   1   4        6.09        9.91      1.64 o 
  -4   1   4      126.55      125.02      2.79 o 
  -3   1   4      501.37      479.79      4.73 o 
  -2   1   4       20.94       29.47      1.28 o 
  -1   1   4        8.73        7.23      0.80 o 
   0   1   4     1534.28     1461.73      6.51 o 
   1   1   4       35.86       44.62      0.85 o 
   2   1   4       80.58       48.89      1.35 o 
   3   1   4     1097.80     1121.75     68.75 o 
   4   1   4      626.61      701.65     30.69 o 
   5   1   4       30.74       22.36      2.34 o 
   6   1   4     1180.81     1289.26      8.90 o 
   7   1   4      206.26      258.32     35.94 o 
   8   1   4        0.04       -0.22      1.12 o 
   9   1   4       32.94       26.68      1.68 o 
  10   1   4        4.07        3.58      1.09 o 
  11   1   4       43.99       44.42      1.51 o 
  12   1   4       25.44       16.80      0.90 o 
 -10   2   4        0.08       -0.10      1.04 o 
  -9   2   4        7.87        7.80      1.49 o 
  -8   2   4        7.38        4.59      0.64 o 
  -7   2   4        8.51        9.70      1.00 o 
  -6   2   4       43.00       42.06      3.64 o 
  -5   2   4        9.18        6.31      1.91 o 
  -4   2   4        0.05       -1.25      1.25 o 
  -3   2   4      111.39      100.88      2.41 o 
  -2   2   4      122.38       97.97      2.12 o 
  -1   2   4        0.14        3.90      1.79 o 
   0   2   4      463.44      380.30      3.62 o 
   1   2   4       84.78       91.54      3.32 o 
   2   2   4      896.61      851.11     11.44 o 
   3   2   4      700.84      612.40      5.24 o 
   4   2   4        0.30        9.83      1.08 o 
   5   2   4        3.37        4.60      0.92 o 
   6   2   4       94.00      128.22      7.99 o 
   7   2   4       18.37       37.22      4.84 o 
   8   2   4       11.65       17.58      3.12 o 
   9   2   4       85.37       81.58      2.40 o 
  10   2   4       44.50       42.90      1.66 o 
  11   2   4        0.16        1.57      0.83 o 
  12   2   4        0.24       -0.22      0.64 o 
 -10   3   4        3.02        7.72      0.52 o 
  -9   3   4       16.39       19.78      2.31 o 
  -8   3   4        2.77        2.13      0.79 o 
  -7   3   4        5.32        4.61      0.64 o 
  -6   3   4        3.04        4.16      0.73 o 
  -5   3   4       28.34       21.53      1.27 o 
  -4   3   4       53.55       52.25      3.58 o 
  -3   3   4      174.46      156.03      5.13 o 
  -2   3   4      502.27      550.06      8.15 o 
  -1   3   4      325.05      251.66      2.12 o 
   0   3   4       62.87       67.42      1.45 o 
   1   3   4        0.10        0.99      0.35 o 
   2   3   4      166.88      145.45      3.25 o 
   3   3   4      183.04      217.39      2.05 o 
   4   3   4     1331.04     1508.88      5.49 o 
   5   3   4      705.20      849.02      9.83 o 
   6   3   4        2.98        2.54      0.79 o 
   7   3   4        9.05       11.34      1.62 o 
   8   3   4       11.53       14.77      1.30 o 
   9   3   4       82.45      114.05      2.52 o 
  10   3   4      129.39      142.16      2.59 o 
  11   3   4        1.67        0.57      0.76 o 
  12   3   4        4.85        5.63      0.69 o 
 -10   4   4        0.15        0.23      0.45 o 
  -9   4   4        7.45        9.44      1.09 o 
  -8   4   4       52.30       48.37      4.28 o 
  -7   4   4      120.97       99.52      1.35 o 
  -6   4   4       11.62       11.55      0.93 o 
  -5   4   4        9.47       10.49      1.15 o 
  -4   4   4       46.16       38.35      6.96 o 
  -3   4   4      180.33      219.57      9.65 o 
  -2   4   4     1603.83     1691.84     29.41 o 
  -1   4   4      479.84      486.13     19.98 o 
   0   4   4      224.95      245.63     12.55 o 
   1   4   4      186.66      238.18      2.78 o 
   2   4   4     2341.86     2459.32     21.55 o 
   3   4   4       61.89       58.36      1.78 o 
   4   4   4        8.41        9.07      0.91 o 
   5   4   4      505.95      558.69      4.96 o 
   6   4   4       87.06       89.89      2.19 o 
   7   4   4       55.66       59.57      1.33 o 
   8   4   4       13.05       12.50      1.21 o 
   9   4   4        8.13        8.80      1.12 o 
  10   4   4       14.34       22.20      0.84 o 
  11   4   4        0.21       -0.15      0.77 o 
  12   4   4        0.85        1.49      0.62 o 
 -10   5   4        0.67       -0.20      0.54 o 
  -9   5   4        2.83        4.46      0.72 o 
  -8   5   4       37.61       47.01      1.49 o 
  -7   5   4      194.18      196.58      2.50 o 
  -6   5   4        3.44        3.79      0.79 o 
  -5   5   4        9.75        6.83      0.82 o 
  -4   5   4       19.48       20.63      3.54 o 
  -3   5   4      294.86      322.82     15.25 o 
  -2   5   4      410.02      460.40      3.64 o 
  -1   5   4      563.89      612.56      6.09 o 
   0   5   4      729.07      773.47     41.42 o 
   1   5   4     1656.20     1777.43     20.02 o 
   2   5   4     1203.94     1272.69      4.99 o 
   3   5   4      215.50      212.34      3.33 o 
   4   5   4       12.47       12.45      1.01 o 
   5   5   4      517.52      551.35      5.31 o 
   6   5   4       32.06       39.02      1.08 o 
   7   5   4        5.56        6.36      0.86 o 
   8   5   4        1.09        0.81      0.86 o 
   9   5   4        1.93        1.39      0.90 o 
  10   5   4       61.91       76.90      4.04 o 
  11   5   4        4.32        5.02      0.65 o 
  -9   6   4        1.08        0.37      0.44 o 
  -8   6   4        6.09        7.59      0.58 o 
  -7   6   4        1.53        3.51      0.73 o 
  -6   6   4        7.71       10.07      0.92 o 
  -5   6   4      107.11       97.03      1.78 o 
  -4   6   4        3.77        1.87      1.70 o 
  -3   6   4        6.35        4.22      1.54 o 
  -2   6   4       59.99       62.07      1.66 o 
  -1   6   4      497.21      538.68      6.73 o 
   0   6   4        0.07        1.18      1.45 o 
   1   6   4      231.12      235.65      3.81 o 
   2   6   4      128.67      148.77      3.01 o 
   3   6   4      521.54      468.28      5.11 o 
   4   6   4        7.81        3.55      0.92 o 
   5   6   4        2.51        0.13      1.15 o 
   6   6   4       22.16       20.98      1.17 o 
   7   6   4       68.30       60.26      1.90 o 
   8   6   4        7.24        6.43      0.84 o 
   9   6   4       59.36       50.59      9.24 o 
  10   6   4        0.98        0.47      0.47 o 
  11   6   4        1.70        0.32      0.92 o 
  -9   7   4       12.73       18.09      0.53 o 
  -8   7   4        0.34       -0.01      0.47 o 
  -7   7   4        0.01       -0.61      0.61 o 
  -6   7   4       14.81       16.83      0.97 o 
  -5   7   4        0.72        0.92      0.73 o 
  -4   7   4       41.74       47.55      1.84 o 
  -3   7   4        3.86        5.46      1.21 o 
  -2   7   4      206.82      230.24      2.18 o 
  -1   7   4       61.63       64.55      2.22 o 
   0   7   4       65.31       58.02      2.18 o 
   1   7   4        0.13        1.19      1.21 o 
   2   7   4      126.38      152.15      3.29 o 
   3   7   4      370.46      370.27      4.70 o 
   4   7   4      326.95      324.04      4.55 o 
   5   7   4       57.89       62.45      3.08 o 
   6   7   4      187.07      193.23      5.77 o 
   7   7   4       74.62       64.44      2.70 o 
   8   7   4        2.08        1.50      0.82 o 
   9   7   4       17.87       11.21      2.38 o 
  10   7   4        0.47       -0.06      0.52 o 
  -8   8   4        7.53        9.44      0.93 o 
  -7   8   4        0.00        0.33      0.63 o 
  -6   8   4        7.14        8.01      0.64 o 
  -5   8   4        6.38        6.30      0.83 o 
  -4   8   4       12.17        6.67      0.66 o 
  -3   8   4       14.83       15.42      3.73 o 
  -2   8   4        2.29        3.53      0.68 o 
  -1   8   4       43.22       34.62      0.81 o 
   0   8   4       54.71       51.91      0.94 o 
   1   8   4       76.24       83.83      2.58 o 
   2   8   4      242.49      230.88     16.00 o 
   3   8   4        0.20       -0.13      1.02 o 
   4   8   4        2.09        3.86      1.04 o 
   5   8   4       20.34       19.67      1.44 o 
   6   8   4       27.03       24.69      1.50 o 
   7   8   4        1.86        1.33      1.16 o 
   8   8   4       24.27       17.51      1.25 o 
   9   8   4        0.02        0.33      0.88 o 
  10   8   4       65.12       71.92     17.08 o 
  -8   9   4        0.33        1.45      0.49 o 
  -7   9   4        0.00        0.02      0.59 o 
  -6   9   4        0.56        0.95      0.52 o 
  -5   9   4        4.44        3.98      0.77 o 
  -4   9   4       27.35       19.58      1.25 o 
  -3   9   4      174.95      187.81      5.07 o 
  -2   9   4       61.74       52.05      1.09 o 
  -1   9   4       38.18       37.88      0.96 o 
   0   9   4        9.04        7.10      0.73 o 
   1   9   4        1.50        0.46      0.65 o 
   2   9   4      188.98      209.59      5.75 o 
   3   9   4      595.19      639.66      5.15 o 
   4   9   4       58.26       58.61      1.90 o 
   5   9   4       93.65       99.81      2.32 o 
   6   9   4       56.34       38.73      1.63 o 
   7   9   4       51.17       46.95      1.68 o 
   8   9   4        6.80        7.13      0.96 o 
   9   9   4        0.26        0.65      0.48 o 
  -7  10   4       13.01       14.86      0.69 o 
  -6  10   4        4.24        6.77      0.55 o 
  -5  10   4        1.15        0.57      0.48 o 
  -4  10   4        1.22        1.48      0.70 o 
  -3  10   4       24.64       30.42      0.86 o 
  -2  10   4        6.49        4.46      0.93 o 
  -1  10   4       50.76       56.30      2.21 o 
   0  10   4       67.85       69.27      1.22 o 
   1  10   4        9.81       10.48      0.72 o 
   2  10   4        1.27        1.85      0.62 o 
   3  10   4       36.15       35.54      1.49 o 
   4  10   4      326.36      343.26      2.48 o 
   5  10   4        1.24       -0.22      0.95 o 
   6  10   4       11.55        9.76      1.05 o 
   7  10   4        1.18        0.95      0.51 o 
   8  10   4        2.44        2.34      0.48 o 
  -6  11   4        0.52        0.53      0.54 o 
  -5  11   4        4.23        4.23      0.50 o 
  -4  11   4        4.45        2.79      0.52 o 
  -3  11   4       19.24       18.24      0.75 o 
  -2  11   4       57.15       72.26      1.73 o 
  -1  11   4       48.77       48.98      1.50 o 
   0  11   4       16.87       18.41      2.69 o 
   1  11   4        2.39        3.22      0.59 o 
   2  11   4       15.66       14.70      0.72 o 
   3  11   4       40.76       35.42      0.93 o 
   4  11   4       67.29       71.79      1.78 o 
   5  11   4        6.05        7.98      0.91 o 
   6  11   4        1.31        0.93      0.56 o 
   7  11   4        4.10        2.85      0.50 o 
  -5  12   4        5.63        4.61      0.71 o 
  -4  12   4        6.36        7.56      1.08 o 
  -3  12   4       28.58       37.51      1.23 o 
  -2  12   4       92.42      134.15      2.03 o 
  -1  12   4        0.05        1.44      0.73 o 
   0  12   4        1.28        0.39      0.76 o 
   1  12   4        9.99        9.85      0.66 o 
   2  12   4        7.23        4.98      0.54 o 
   3  12   4       22.05       25.45      0.73 o 
   4  12   4        1.05       -0.12      0.49 o 
   5  12   4        2.22        2.88      0.48 o 
   6  12   4        0.40        0.07      0.49 o 
  -3  13   4        0.10        0.81      0.62 o 
  -2  13   4        4.08        4.92      0.69 o 
  -1  13   4       11.13       11.52      0.57 o 
   0  13   4        5.86        4.87      0.88 o 
   1  13   4        5.38        5.08      0.67 o 
   2  13   4        0.01        0.31      0.67 o 
   3  13   4        0.03        0.52      0.66 o 
   4  13   4        9.57       10.43      0.67 o 
  -2 -11   5        0.30       -0.19      0.70 o 
  -1 -11   5        1.45        3.68      0.80 o 
   0 -11   5       25.54       29.35      1.23 o 
   1 -11   5        0.88        2.23      0.80 o 
   2 -11   5        0.01        0.66      0.56 o 
   3 -11   5       14.47       11.28      0.99 o 
   4 -11   5        0.01       -0.74      0.74 o 
   5 -11   5        0.00        0.22      0.77 o 
  -4 -10   5        0.55        0.13      0.87 o 
  -3 -10   5        4.48        3.01      0.84 o 
  -2 -10   5        1.47        0.18      0.87 o 
  -1 -10   5       13.00       10.81      1.15 o 
   0 -10   5        2.84        0.85      0.94 o 
   1 -10   5        2.21        1.53      1.00 o 
   2 -10   5        0.50        0.19      0.96 o 
   3 -10   5       11.70       11.51      1.11 o 
   4 -10   5        0.29       -0.16      0.87 o 
   5 -10   5        5.47        5.07      0.97 o 
   6 -10   5       21.07       19.89      1.17 o 
  -5  -9   5        0.63        0.56      0.89 o 
  -4  -9   5        4.22        3.27      0.66 o 
  -3  -9   5       12.98       15.18      1.30 o 
  -2  -9   5        0.52        0.98      0.96 o 
  -1  -9   5        0.46        0.05      3.21 o 
   0  -9   5        1.09       -0.08      3.01 o 
   1  -9   5       17.38       13.47      1.23 o 
   2  -9   5       12.48       12.43      1.19 o 
   3  -9   5        0.24       -0.06      1.10 o 
   4  -9   5        3.73        2.70      0.95 o 
   5  -9   5       15.95       16.60      1.30 o 
   6  -9   5        0.18       -0.36      0.90 o 
   7  -9   5        0.19       -0.10      1.08 o 
   8  -9   5       31.08       43.32      1.50 o 
  -6  -8   5        2.74        3.38      0.89 o 
  -5  -8   5        0.07        1.68      0.91 o 
  -4  -8   5       13.27        9.60      1.22 o 
  -3  -8   5        7.58        7.63      1.23 o 
  -2  -8   5       48.41       46.36      2.60 o 
  -1  -8   5        0.34        0.68      1.11 o 
   0  -8   5        0.64       -0.88      2.99 o 
   1  -8   5       22.19       21.21      2.78 o 
   2  -8   5       59.24       49.23      2.83 o 
   3  -8   5        6.92        4.22      1.18 o 
   4  -8   5        2.52        4.35      2.06 o 
   5  -8   5        8.24        7.80      1.08 o 
   6  -8   5        7.30        6.60      1.21 o 
   7  -8   5      106.24      101.55      4.14 o 
   8  -8   5      122.89      117.93      3.05 o 
   9  -8   5       40.78       35.84      1.39 o 
  -7  -7   5        0.89        4.16      0.86 o 
  -6  -7   5        5.75        3.51      0.92 o 
  -5  -7   5       20.65       12.62      1.19 o 
  -4  -7   5        5.14        2.68      1.19 o 
  -3  -7   5       65.12       61.88      2.14 o 
  -2  -7   5        3.69        1.79      1.32 o 
  -1  -7   5       63.36       52.93      2.08 o 
   0  -7   5        1.43        0.00      1.28 o 
   1  -7   5       15.82       15.74      2.60 o 
   2  -7   5      256.96      249.43     33.47 o 
   3  -7   5        4.25        3.59      2.44 o 
   4  -7   5      104.92      114.20      3.08 o 
   5  -7   5      117.68      115.95      2.85 o 
   6  -7   5       15.22       11.05      1.38 o 
   7  -7   5       59.41       60.54      2.25 o 
   8  -7   5        6.65        4.19      0.67 o 
   9  -7   5       37.69       39.84      8.67 o 
  -8  -6   5        4.81        2.62      0.83 o 
  -7  -6   5        0.78       -0.46      0.83 o 
  -6  -6   5       14.35        9.67      1.09 o 
  -5  -6   5       14.57       16.85      1.44 o 
  -4  -6   5       42.13       38.35      1.76 o 
  -3  -6   5       30.09       33.96      1.77 o 
  -2  -6   5        8.93        7.76      1.23 o 
  -1  -6   5      109.97      108.73     13.98 o 
   0  -6   5      290.85      323.10     19.70 o 
   1  -6   5       22.55       18.82      1.37 o 
   2  -6   5       72.99       70.69      4.32 o 
   3  -6   5       54.36       52.55      2.33 o 
   4  -6   5       42.50       41.07      2.69 o 
   5  -6   5        4.53        8.97      1.04 o 
   6  -6   5      206.90      246.34      6.89 o 
   7  -6   5       75.78       61.26      2.37 o 
   8  -6   5        0.05        0.07      0.62 o 
   9  -6   5        5.29        6.62      2.44 o 
  10  -6   5        0.06        0.37      0.92 o 
  -8  -5   5        0.95        3.45      0.85 o 
  -7  -5   5        3.16        1.50      0.82 o 
  -6  -5   5       69.42       67.30      1.93 o 
  -5  -5   5       37.79       24.79      1.55 o 
  -4  -5   5       17.78       13.81      1.41 o 
  -3  -5   5        0.46        1.35      1.21 o 
  -2  -5   5       33.45       36.13      1.17 o 
  -1  -5   5       71.94       74.27      1.38 o 
   0  -5   5      898.03      787.57      7.62 o 
   1  -5   5       34.25       34.21      2.63 o 
   2  -5   5        2.07        1.57      2.71 o 
   3  -5   5       59.77       63.34      2.12 o 
   4  -5   5        6.91        3.14      1.67 o 
   5  -5   5        7.70        9.17      1.05 o 
   6  -5   5       57.67       58.23      1.67 o 
   7  -5   5       61.53       55.62      2.25 o 
   8  -5   5       12.14        7.52      1.77 o 
   9  -5   5       49.67       61.22     14.52 o 
  10  -5   5        6.59        4.14      1.15 o 
  11  -5   5        2.59        1.33      0.66 o 
  -9  -4   5        0.34       -0.27      0.79 o 
  -8  -4   5        3.51        0.96      0.78 o 
  -7  -4   5       21.51       19.76      1.14 o 
  -6  -4   5       26.90       21.68      1.32 o 
  -5  -4   5       47.64       39.51      2.10 o 
  -4  -4   5        0.02        0.78      1.76 o 
  -3  -4   5       19.61       16.13      0.86 o 
  -2  -4   5      141.97      142.71      2.91 o 
  -1  -4   5       11.45       10.57      2.76 o 
   0  -4   5       95.94       93.13     13.89 o 
   1  -4   5      142.39      149.40      3.34 o 
   2  -4   5       66.72       61.92      2.37 o 
   3  -4   5       39.26       45.82      2.51 o 
   4  -4   5       42.27       44.90      2.62 o 
   5  -4   5        8.27        6.27      1.44 o 
   6  -4   5       51.66       56.16      1.55 o 
   7  -4   5        2.05        3.48      0.95 o 
   8  -4   5       21.00       19.32      2.14 o 
   9  -4   5        0.83        0.44      0.69 o 
  10  -4   5        5.15        3.69      1.21 o 
  11  -4   5        4.89        2.42      0.81 o 
  -9  -3   5        0.21        0.60      0.72 o 
  -8  -3   5       10.91       10.95      0.98 o 
  -7  -3   5        3.85        5.60      0.74 o 
  -6  -3   5        3.70        2.21      0.78 o 
  -5  -3   5       78.30       93.20      3.80 o 
  -4  -3   5        1.99        1.04      0.83 o 
  -3  -3   5        1.72       -0.06      1.24 o 
  -2  -3   5      128.01      126.75      2.62 o 
  -1  -3   5        1.24       -0.09      0.86 o 
   0  -3   5      673.32      600.78     34.36 o 
   1  -3   5        1.27        2.01      0.88 o 
   2  -3   5       74.90       80.78      2.46 o 
   3  -3   5       32.13       31.92      1.92 o 
   4  -3   5        4.14        0.35      1.15 o 
   6  -3   5      141.80      130.80      5.00 o 
   7  -3   5       29.73       21.61      1.72 o 
   8  -3   5       14.14       11.15      0.92 o 
   9  -3   5        0.60        0.19      0.78 o 
  10  -3   5        0.46       -0.02      1.02 o 
  11  -3   5        0.07       -0.14      0.86 o 
  -9  -2   5        2.73        3.11      0.76 o 
  -8  -2   5       21.54       30.35      5.45 o 
  -7  -2   5       18.18       17.20      0.91 o 
  -6  -2   5       11.20       17.16      0.93 o 
  -5  -2   5      185.72      226.71      2.79 o 
  -4  -2   5        0.91        0.75      0.65 o 
  -3  -2   5      189.66      209.17      3.42 o 
  -2  -2   5      182.76      213.20      3.18 o 
  -1  -2   5      433.93      441.51      3.21 o 
   0  -2   5      204.58      139.88      6.75 o 
   1  -2   5      273.59      275.57      7.34 o 
   2  -2   5      201.72      228.17      3.48 o 
   3  -2   5       38.13       30.83      1.74 o 
   4  -2   5       29.82       28.47      1.09 o 
   5  -2   5      265.23      294.56      3.93 o 
   6  -2   5       28.80       37.75      1.38 o 
   7  -2   5        0.26        0.23      0.96 o 
   8  -2   5       89.88       84.78      5.47 o 
   9  -2   5       21.00       18.25      2.88 o 
  10  -2   5        1.66       -0.09      1.24 o 
  11  -2   5        1.75       -0.71      0.84 o 
  12  -2   5        3.40        1.96      0.59 o 
 -10  -1   5        2.03        5.67      0.68 o 
  -9  -1   5        3.99        1.70      0.60 o 
  -8  -1   5        0.21       -0.60      0.60 o 
  -7  -1   5        1.11        3.25      0.71 o 
  -6  -1   5      118.18      124.27      3.75 o 
  -5  -1   5       31.07       30.94      0.88 o 
  -4  -1   5       31.64       24.55      1.61 o 
  -3  -1   5      201.16      199.10      3.24 o 
  -2  -1   5        2.52        3.58      0.94 o 
  -1  -1   5       39.12       38.16      3.26 o 
   0  -1   5        1.43        4.33      0.69 o 
   1  -1   5        2.47        4.67      1.34 o 
   2  -1   5       94.05      102.03      4.76 o 
   3  -1   5     1223.51     1403.63     40.88 o 
   4  -1   5       16.82        5.80      0.81 o 
   5  -1   5      980.39     1018.02      7.21 o 
   6  -1   5      100.55      105.54      2.75 o 
   7  -1   5      156.61      173.14      4.85 o 
   8  -1   5      235.90      262.84     19.17 o 
   9  -1   5       11.61        8.49      1.42 o 
  10  -1   5       48.06       34.99      1.73 o 
  11  -1   5        7.44        5.33      0.96 o 
  12  -1   5        2.52        2.03      0.66 o 
 -10   0   5        4.56       12.61      0.76 o 
  -9   0   5        4.37        2.35      0.59 o 
  -8   0   5        0.64       -0.19      0.53 o 
  -7   0   5       27.49       31.84      2.40 o 
  -6   0   5      169.46      200.53      2.11 o 
  -5   0   5       26.96       34.19      2.42 o 
  -4   0   5       37.19       47.65      2.07 o 
  -3   0   5        4.56        6.21      1.08 o 
  -2   0   5       13.39       15.06      1.19 o 
  -1   0   5      532.37      532.45      3.23 o 
   0   0   5     1634.59     1419.32      4.97 o 
   1   0   5      275.31      303.49      7.52 o 
   2   0   5       10.65       15.76      0.57 o 
   3   0   5       10.06        8.34      0.45 o 
   4   0   5      653.45      620.66      5.23 o 
   5   0   5      864.65      899.20      6.81 o 
   6   0   5        8.50        1.96      1.43 o 
   7   0   5       98.21      118.81      5.31 o 
   8   0   5       50.52       56.55      1.89 o 
   9   0   5        1.08       -0.56      1.19 o 
  10   0   5       38.78       25.29      1.56 o 
  11   0   5       29.45       24.01      1.31 o 
  12   0   5       14.48       12.67      0.80 o 
 -10   1   5        7.36        9.40      0.72 o 
  -9   1   5       12.96       18.84      2.62 o 
  -8   1   5       15.36       12.60      0.81 o 
  -7   1   5       66.88       70.87      1.36 o 
  -6   1   5        3.76        6.94      0.73 o 
  -5   1   5       20.85       17.04      0.64 o 
  -4   1   5        0.48        1.07      1.44 o 
  -3   1   5        7.72        8.67      1.18 o 
  -2   1   5      180.04      174.32      8.53 o 
  -1   1   5      119.73      148.60      7.80 o 
   0   1   5      333.36      359.80     12.40 o 
   1   1   5      339.55      304.60      2.30 o 
   2   1   5        0.03        1.76      0.46 o 
   3   1   5      345.36      329.99      1.94 o 
   4   1   5      205.29      186.88     14.29 o 
   5   1   5       92.51       82.84      2.33 o 
   6   1   5      275.19      303.96      4.48 o 
   7   1   5       42.67       50.20      4.84 o 
   8   1   5       75.83       79.29      1.96 o 
   9   1   5        0.12        0.49      1.18 o 
  10   1   5        0.38       -0.13      0.93 o 
  11   1   5       16.22       18.46      1.17 o 
  12   1   5       62.89       47.04      1.20 o 
 -10   2   5        5.21        5.12      0.64 o 
  -9   2   5        1.82        3.45      0.52 o 
  -8   2   5        1.78        0.27      0.73 o 
  -7   2   5       17.35       13.39      0.79 o 
  -6   2   5       28.69       41.02      1.28 o 
  -5   2   5      270.00      267.10      4.74 o 
  -4   2   5      117.88      117.15      2.93 o 
  -3   2   5        0.01       -1.19      1.19 o 
  -2   2   5        0.26        0.39      0.91 o 
  -1   2   5     1557.11     1536.64      8.58 o 
   0   2   5     3251.26     3449.92    128.37 o 
   1   2   5      155.40      160.72      1.79 o 
   2   2   5      929.15      845.19      3.77 o 
   3   2   5      449.85      430.49      2.88 o 
   4   2   5       31.29       41.05      4.21 o 
   5   2   5      168.07      232.74     25.79 o 
   6   2   5       98.46      105.06      2.77 o 
   7   2   5       18.46       15.28      1.18 o 
   8   2   5        1.75        2.70      1.06 o 
   9   2   5       32.50       40.76      1.85 o 
  10   2   5        9.91        5.81      1.07 o 
  11   2   5        0.22        0.78      0.82 o 
  12   2   5        2.01        0.38      0.63 o 
 -10   3   5        6.08        6.84      0.63 o 
  -9   3   5        0.10        0.77      0.47 o 
  -8   3   5        0.74       -0.36      0.57 o 
  -7   3   5        4.60        4.75      0.65 o 
  -6   3   5      121.13      150.20      1.32 o 
  -5   3   5      452.55      564.94      5.99 o 
  -4   3   5       69.30       67.66      5.73 o 
  -3   3   5        0.56       -0.91      1.30 o 
  -2   3   5       89.03       76.12      2.43 o 
  -1   3   5      211.31      230.27      3.96 o 
   0   3   5     2232.01     2291.99     43.59 o 
   1   3   5        8.05       10.90      0.62 o 
   2   3   5      470.81      470.16     11.70 o 
   3   3   5      426.42      520.04     38.70 o 
   4   3   5       98.35      113.59      3.06 o 
   5   3   5      160.71      168.38     13.10 o 
   6   3   5       78.49       88.01     11.63 o 
   7   3   5       55.75       68.08      4.41 o 
   8   3   5        7.44        7.03      1.14 o 
   9   3   5        5.60        2.04      1.39 o 
  10   3   5        5.85        3.85      0.92 o 
  11   3   5       10.72       13.52      1.00 o 
  12   3   5        0.11       -0.61      0.61 o 
  -9   4   5       10.78        7.25      0.68 o 
  -8   4   5        6.87        2.91      0.54 o 
  -7   4   5       19.28       16.84      0.76 o 
  -6   4   5        7.67        8.12      0.62 o 
  -5   4   5      344.68      385.24      4.97 o 
  -4   4   5       33.29       31.92      1.07 o 
  -3   4   5      119.45      115.29     10.34 o 
  -2   4   5        0.48        3.64      0.94 o 
  -1   4   5       18.60       21.38      0.94 o 
   0   4   5       37.99       32.52      1.54 o 
   1   4   5       14.05       16.00      0.70 o 
   2   4   5        1.38        1.83      0.86 o 
   3   4   5      422.98      410.04     17.60 o 
   4   4   5       34.51       38.89      1.11 o 
   5   4   5       30.80       23.98      1.02 o 
   6   4   5        3.19        5.21      1.05 o 
   7   4   5        6.59        5.80      1.40 o 
   8   4   5       17.05       18.45      1.34 o 
   9   4   5        0.00       -0.36      0.82 o 
  10   4   5        1.47        1.20      0.65 o 
  11   4   5       15.82       22.65      7.39 o 
  -9   5   5        6.32        4.91      0.60 o 
  -8   5   5       56.00       47.34      0.89 o 
  -7   5   5        9.70       12.68      0.70 o 
  -6   5   5        2.18        4.57      0.91 o 
  -5   5   5       30.81       29.94      4.71 o 
  -4   5   5       50.28       55.03      1.28 o 
  -3   5   5       18.83       19.46      1.45 o 
  -2   5   5        0.36        0.15      1.58 o 
  -1   5   5        0.06       -0.46      1.15 o 
   0   5   5       28.31       26.29      1.69 o 
   1   5   5        1.85        0.63      1.20 o 
   2   5   5       79.93       84.68      1.41 o 
   3   5   5       49.66       45.82      2.23 o 
   4   5   5       75.29       67.77      2.08 o 
   5   5   5      476.97      484.95      3.82 o 
   6   5   5      180.18      214.48      3.98 o 
   7   5   5       81.98       80.73      1.73 o 
   8   5   5       76.11       89.45      2.21 o 
   9   5   5        0.52        0.00      0.86 o 
  10   5   5        0.62        0.89      0.55 o 
  11   5   5        1.37        2.48      0.66 o 
  -9   6   5        4.38        2.21      0.46 o 
  -8   6   5       10.33       11.79      0.60 o 
  -7   6   5       24.81       22.98      0.75 o 
  -6   6   5       74.10       67.73      1.57 o 
  -5   6   5        0.09        2.01      0.81 o 
  -4   6   5       21.88       20.35      2.37 o 
  -3   6   5        2.42        4.23      0.89 o 
  -2   6   5      221.62      253.48     11.45 o 
  -1   6   5      183.59      187.90      4.01 o 
   0   6   5        9.45        7.44      1.57 o 
   1   6   5        4.57        6.02      1.14 o 
   2   6   5       24.52       26.18      1.72 o 
   3   6   5      155.98      177.71      9.88 o 
   4   6   5       76.47      135.88     14.13 o 
   5   6   5       58.05       61.41      1.14 o 
   6   6   5       15.07       17.89      0.94 o 
   7   6   5       39.10       30.71      3.80 o 
   8   6   5       81.02       74.57     10.86 o 
   9   6   5        9.26        8.24      0.78 o 
  10   6   5        7.29        7.36      0.63 o 
  -8   7   5        3.78        5.21      0.50 o 
  -7   7   5       34.85       33.08      0.78 o 
  -6   7   5       15.66       14.67      0.94 o 
  -5   7   5      133.90      168.51     27.57 o 
  -4   7   5      116.68      116.72     10.45 o 
  -3   7   5       16.41       17.64      0.96 o 
  -2   7   5        2.89        2.11      0.67 o 
  -1   7   5      383.51      400.12      3.26 o 
   0   7   5        3.59        5.35      1.38 o 
   1   7   5       64.76       63.78      2.44 o 
   2   7   5      158.15      152.32      3.38 o 
   3   7   5      196.21      195.08      3.71 o 
   4   7   5       52.03       37.37      1.77 o 
   5   7   5      150.38      150.27      1.88 o 
   6   7   5        2.69        0.15      1.36 o 
   7   7   5        7.12        8.10      0.95 o 
   8   7   5       48.97       35.32      3.70 o 
   9   7   5        0.01       -0.10      0.50 o 
  10   7   5       12.44        7.75      0.81 o 
  -8   8   5        4.60        5.01      0.61 o 
  -7   8   5        0.28        0.35      0.47 o 
  -6   8   5        2.05        2.70      0.59 o 
  -5   8   5       14.57       16.26      1.08 o 
  -4   8   5       51.18       56.04      2.63 o 
  -3   8   5        2.15        0.10      0.71 o 
  -2   8   5       15.50       11.84      0.79 o 
  -1   8   5       10.28       11.65      1.94 o 
   0   8   5       33.24       38.74      2.21 o 
   1   8   5       32.42       48.49      2.20 o 
   2   8   5        6.23        7.77      1.62 o 
   3   8   5       92.96       90.53      3.16 o 
   4   8   5       79.56       76.44      1.58 o 
   5   8   5       26.47       41.31      1.53 o 
   6   8   5       88.15       83.67      2.12 o 
   7   8   5        0.00        1.07      1.28 o 
   8   8   5        2.68        1.70      0.62 o 
   9   8   5        2.97        0.64      0.57 o 
  10   8   5        0.98        0.74      0.57 o 
  -7   9   5        3.16        4.63      0.61 o 
  -6   9   5       25.46       26.81      3.93 o 
  -5   9   5        1.10        0.66      0.51 o 
  -4   9   5        1.98        2.43      1.10 o 
  -3   9   5        6.89        6.39      0.71 o 
  -2   9   5       19.06       19.32      1.19 o 
  -1   9   5        5.14        4.28      0.67 o 
   0   9   5       82.64       98.45      3.25 o 
   1   9   5      344.49      347.42     13.64 o 
   2   9   5      452.19      497.45      4.20 o 
   3   9   5       35.89       48.67      1.53 o 
   4   9   5       11.37        8.53      1.16 o 
   5   9   5       35.45       23.02      0.87 o 
   6   9   5       33.70       25.95      0.99 o 
   7   9   5       10.42        8.00      0.70 o 
   8   9   5        0.15       -0.53      0.53 o 
   9   9   5        8.21        8.61      1.95 o 
  -6  10   5        2.68        4.61      0.71 o 
  -5  10   5        6.64        6.74      0.71 o 
  -4  10   5        0.03        0.27      0.51 o 
  -3  10   5       20.69       16.69      1.11 o 
  -2  10   5        1.92        1.85      1.00 o 
  -1  10   5       84.79       86.46      3.40 o 
   0  10   5      222.52      250.36      8.11 o 
   1  10   5      156.53      171.72      4.15 o 
   2  10   5       29.40       28.08      1.54 o 
   3  10   5      152.98      147.07      2.40 o 
   4  10   5       23.69       31.20      0.93 o 
   5  10   5        1.02        0.43      0.68 o 
   6  10   5        0.17        0.49      0.58 o 
   7  10   5        4.28        4.56      0.59 o 
   8  10   5        0.18       -0.12      0.50 o 
  -5  11   5       26.39       30.02      1.69 o 
  -4  11   5        0.59        0.65      0.51 o 
  -3  11   5       42.48       34.86      1.26 o 
  -2  11   5       90.59       86.87      3.62 o 
  -1  11   5       25.73       30.03      1.25 o 
   0  11   5       11.96       11.33      1.44 o 
   1  11   5       20.26       20.97      1.07 o 
   2  11   5       49.64       52.76      1.31 o 
   3  11   5       88.71       75.50      3.52 o 
   4  11   5        0.24        0.07      0.52 o 
   5  11   5       15.75       12.70      0.66 o 
   6  11   5        1.16        2.57      0.57 o 
   7  11   5        0.12       -0.04      0.53 o 
  -4  12   5        3.24        4.43      0.77 o 
  -3  12   5       14.04       28.19      1.09 o 
  -2  12   5       31.62       43.42      2.10 o 
  -1  12   5        0.00        0.15      0.77 o 
   0  12   5        0.42       -0.61      1.39 o 
   1  12   5        6.10        8.68      0.61 o 
   2  12   5       25.68       25.05      1.51 o 
   3  12   5       13.51       17.21      0.64 o 
   4  12   5        1.53        0.04      0.47 o 
   5  12   5        6.99        6.60      0.57 o 
   6  12   5        9.15        8.20      0.58 o 
  -2  13   5        0.19       -0.49      0.63 o 
  -1  13   5       16.45       18.40      0.91 o 
   0  13   5       18.50       25.74      1.47 o 
   1  13   5        2.07        1.30      0.84 o 
   2  13   5        2.72        3.24      0.84 o 
   3  13   5       18.09       19.15      0.54 o 
   0 -11   6        9.69       12.46      0.84 o 
   1 -11   6        4.98        5.82      0.77 o 
  -3 -10   6        0.04       -0.25      0.75 o 
  -2 -10   6        0.23        0.13      0.76 o 
  -1 -10   6        3.84        4.34      0.90 o 
   0 -10   6       13.08       11.19      1.10 o 
   1 -10   6        2.39        1.22      0.84 o 
   2 -10   6        0.94        0.08      0.61 o 
   3 -10   6        5.18        4.80      0.92 o 
   4 -10   6       30.57       23.59      1.20 o 
   5 -10   6       16.06       15.12      1.02 o 
  -4  -9   6        5.75        5.16      0.90 o 
  -3  -9   6        0.24        0.17      0.82 o 
  -2  -9   6       33.86       34.63      2.93 o 
  -1  -9   6       10.56       10.27      2.72 o 
   0  -9   6       25.71       22.29      2.51 o 
   1  -9   6        0.13       -0.44      0.90 o 
   2  -9   6        0.11        0.62      0.96 o 
   3  -9   6       22.16       30.80      2.88 o 
   4  -9   6       57.97       50.22      1.81 o 
   5  -9   6       11.74       10.80      1.18 o 
   6  -9   6        3.02        1.68      1.00 o 
   7  -9   6        4.10        8.14      0.64 o 
  -6  -8   6        2.34        2.18      0.83 o 
  -5  -8   6        0.02       -0.31      0.85 o 
  -4  -8   6        0.70        1.56      0.90 o 
  -3  -8   6        5.48        5.42      1.04 o 
  -2  -8   6        0.26       -0.03      0.94 o 
  -1  -8   6       27.97       26.84      1.36 o 
   0  -8   6       25.49       26.70      2.52 o 
   1  -8   6       61.77       62.97      2.53 o 
   2  -8   6       53.71       51.29      2.57 o 
   3  -8   6        0.39       -0.30      1.12 o 
   4  -8   6        0.57        0.13      0.84 o 
   5  -8   6        3.91        3.60      1.13 o 
   6  -8   6       10.39        9.13      1.20 o 
   7  -8   6       34.79       37.23      6.31 o 
   8  -8   6       14.89       13.85      0.71 o 
  -6  -7   6        0.91        1.90      0.83 o 
  -5  -7   6        2.02        1.29      0.95 o 
  -4  -7   6       63.69       63.49      1.94 o 
  -3  -7   6        4.81        3.94      1.16 o 
  -2  -7   6       53.03       48.76      2.00 o 
  -1  -7   6        7.21        6.30      3.11 o 
   0  -7   6        1.58        1.49      1.24 o 
   1  -7   6       29.47       22.89      2.47 o 
   2  -7   6       27.44       24.83      2.44 o 
   3  -7   6       63.99       51.99      2.60 o 
   4  -7   6      148.08      140.65     12.04 o 
   5  -7   6        1.70        2.45      0.90 o 
   6  -7   6       37.77       44.41      1.87 o 
   7  -7   6       11.98       10.06      1.27 o 
   8  -7   6       36.78       34.83      2.16 o 
   9  -7   6       38.18       37.12      1.58 o 
  -7  -6   6        0.06        2.56      0.86 o 
  -6  -6   6        4.26        4.50      0.94 o 
  -5  -6   6       15.75        9.90      1.13 o 
  -4  -6   6       37.58       37.01      1.74 o 
  -3  -6   6       95.12      102.27      2.57 o 
  -2  -6   6      106.61       96.66      2.62 o 
  -1  -6   6       86.86       95.23      2.55 o 
   0  -6   6      152.90      149.31      2.98 o 
   1  -6   6       54.02       43.64      2.17 o 
   2  -6   6       42.92       42.98      2.36 o 
   3  -6   6       38.79       28.43      2.58 o 
   4  -6   6      118.85      112.38      3.65 o 
   5  -6   6       15.63       15.85      1.14 o 
   6  -6   6       11.48        7.25      1.82 o 
   7  -6   6        0.05        0.42      1.03 o 
   8  -6   6        0.01       -0.10      0.66 o 
   9  -6   6       10.43       18.34      4.23 o 
  10  -6   6        1.75        4.33      0.96 o 
  -8  -5   6        2.78        2.62      0.79 o 
  -7  -5   6        0.56        1.67      0.83 o 
  -6  -5   6        4.35        1.48      0.86 o 
  -5  -5   6        0.00        0.25      1.00 o 
  -4  -5   6       12.23       10.34      1.39 o 
  -3  -5   6        6.67        4.63      1.32 o 
  -2  -5   6       27.43       33.16      1.49 o 
  -1  -5   6        0.33        0.01      1.02 o 
   0  -5   6        2.68        1.22      1.65 o 
   1  -5   6       61.94       62.75      4.38 o 
   2  -5   6       53.73       41.73      2.22 o 
   3  -5   6        3.60        3.51      2.22 o 
   4  -5   6       73.34       71.80      5.99 o 
   5  -5   6        2.00        1.65      0.90 o 
   6  -5   6        2.84        3.88      0.97 o 
   7  -5   6       26.27       20.66      2.87 o 
   8  -5   6       52.13       42.06      7.87 o 
   9  -5   6        3.67        2.54      0.82 o 
  10  -5   6        2.97        2.13      1.04 o 
  -8  -4   6        0.27        0.04      0.75 o 
  -7  -4   6        0.56        1.04      0.86 o 
  -6  -4   6       65.80       53.06      1.74 o 
  -5  -4   6        8.49        4.18      1.06 o 
  -4  -4   6       62.19       79.45      2.23 o 
  -3  -4   6      178.55      195.78      2.60 o 
  -2  -4   6        0.09        0.49      0.96 o 
  -1  -4   6       51.60       51.08      1.25 o 
   0  -4   6      166.48      147.21      3.81 o 
   1  -4   6       37.98       34.98      2.60 o 
   2  -4   6        0.14        1.10      2.56 o 
   3  -4   6        1.58        0.54      2.10 o 
   4  -4   6        6.27        5.35      1.21 o 
   5  -4   6      196.21      209.47      2.80 o 
   6  -4   6       24.64       25.59      1.45 o 
   7  -4   6        0.03       -0.44      0.93 o 
   8  -4   6        1.01        0.59      0.77 o 
   9  -4   6        4.02        6.61      1.22 o 
  10  -4   6        1.65       -0.55      1.02 o 
  11  -4   6       17.65       10.07      0.90 o 
  -9  -3   6        0.01       -0.28      0.73 o 
  -8  -3   6        8.09        9.15      0.91 o 
  -7  -3   6       11.13        7.32      0.96 o 
  -6  -3   6        1.46        0.60      0.71 o 
  -5  -3   6        2.16        0.68      0.80 o 
  -4  -3   6        1.25        0.28      0.88 o 
  -3  -3   6        8.03        8.62      0.73 o 
  -2  -3   6      365.34      403.04      8.33 o 
  -1  -3   6        7.50        7.83      3.21 o 
   0  -3   6        7.36        5.60      1.21 o 
   1  -3   6        0.16        0.02      1.98 o 
   2  -3   6        4.06       -1.24      1.91 o 
   3  -3   6       28.63       21.38      2.16 o 
   4  -3   6       27.77       23.94      2.54 o 
   5  -3   6       49.30       62.17      5.02 o 
   6  -3   6       11.86        8.55      1.34 o 
   7  -3   6       16.60       17.32      2.42 o 
   8  -3   6       54.00       49.47      2.75 o 
   9  -3   6      104.59      119.53     24.73 o 
  10  -3   6       23.06       13.06      1.36 o 
  11  -3   6        9.74        5.45      0.90 o 
  -9  -2   6        0.02       -0.22      0.71 o 
  -8  -2   6        1.86        3.26      0.78 o 
  -7  -2   6        0.27       -0.11      0.63 o 
  -6  -2   6        1.37        1.32      0.74 o 
  -5  -2   6       50.60       50.42      1.26 o 
  -4  -2   6       50.40       59.24      1.17 o 
  -3  -2   6       43.72       58.11      1.62 o 
  -2  -2   6        1.55        1.53      1.19 o 
  -1  -2   6       20.13       22.71      1.35 o 
   0  -2   6      522.43      521.30     24.17 o 
   1  -2   6      247.61      274.07      6.44 o 
   2  -2   6      853.50      760.79      6.70 o 
   3  -2   6       34.37       37.77      2.08 o 
   4  -2   6      202.31      210.96      3.86 o 
   5  -2   6       40.16       42.48      1.75 o 
   6  -2   6      208.90      229.32      8.05 o 
   7  -2   6       15.20       15.15      1.09 o 
   8  -2   6        4.34        3.09      0.90 o 
   9  -2   6      102.18      120.76     25.79 o 
  10  -2   6        5.60        1.31      1.20 o 
  11  -2   6        2.42        1.47      0.85 o 
  -9  -1   6        8.36        7.96      0.74 o 
  -8  -1   6        2.44        0.59      0.57 o 
  -7  -1   6        0.63        3.98      0.64 o 
  -6  -1   6      107.41      123.07      1.73 o 
  -5  -1   6       21.92       25.34      0.97 o 
  -4  -1   6        9.98        8.79      1.35 o 
  -3  -1   6        6.50        6.04      1.33 o 
  -2  -1   6        0.27        1.25      1.09 o 
  -1  -1   6       25.92       22.51      2.82 o 
   0  -1   6      205.73      197.63      8.17 o 
   1  -1   6       93.20       84.97      1.58 o 
   2  -1   6     1136.97     1389.69     84.98 o 
   3  -1   6       10.50        9.58      1.65 o 
   4  -1   6       21.82       27.87      1.15 o 
   5  -1   6      104.04      103.60      2.63 o 
   6  -1   6       34.26       30.46      1.40 o 
   7  -1   6       16.30       17.51      1.11 o 
   8  -1   6       40.12       31.73      2.05 o 
   9  -1   6       13.43        6.83      1.37 o 
  10  -1   6       28.94       17.57      1.56 o 
  11  -1   6        0.84        0.31      0.83 o 
  12  -1   6        0.03       -0.10      0.57 o 
  -9   0   6        9.51       12.83      1.19 o 
  -8   0   6        6.50        2.82      0.59 o 
  -7   0   6       20.86       18.28      0.83 o 
  -6   0   6       32.55       41.82      2.01 o 
  -5   0   6        6.26        6.71      1.51 o 
  -4   0   6        3.98        7.21      1.17 o 
  -3   0   6      177.71      181.48      3.50 o 
  -2   0   6       40.20       40.86      2.15 o 
  -1   0   6       75.86       79.21      1.56 o 
   0   0   6        2.90       -0.06      0.81 o 
   1   0   6      433.11      434.91     17.47 o 
   2   0   6     3420.39     3652.08    120.52 o 
   3   0   6        2.99        3.54      0.70 o 
   4   0   6       41.39       27.66      1.40 o 
   5   0   6      282.90      308.65      4.20 o 
   6   0   6        4.26        3.23      1.65 o 
   7   0   6       43.05       54.18      2.19 o 
   8   0   6        5.08       10.10      1.47 o 
   9   0   6       19.16       18.98      1.69 o 
  10   0   6        0.21        1.16      1.17 o 
  11   0   6        0.92        1.59      0.84 o 
  12   0   6        2.00        1.51      0.59 o 
  -9   1   6        5.66        6.67      1.31 o 
  -8   1   6        0.06       -0.51      0.51 o 
  -7   1   6        6.67       10.64      0.73 o 
  -6   1   6       12.22       14.70      0.65 o 
  -5   1   6        2.90        2.31      0.64 o 
  -4   1   6       21.36       25.94      0.64 o 
  -3   1   6      309.15      311.81      4.56 o 
  -2   1   6       80.25       72.03      2.25 o 
  -1   1   6      143.52      147.79      6.37 o 
   0   1   6        4.01        4.50      0.85 o 
   1   1   6      254.36      325.51      2.70 o 
   2   1   6      662.67      695.92      3.86 o 
   3   1   6       62.72       49.83      1.86 o 
   4   1   6      149.66      149.58      2.83 o 
   5   1   6      276.93      288.36      4.11 o 
   6   1   6      107.86      136.42      3.14 o 
   7   1   6       69.02       96.29      2.84 o 
   8   1   6       12.81       11.53      1.49 o 
   9   1   6       12.30       14.00      1.43 o 
  10   1   6        0.82        2.44      1.06 o 
  11   1   6       40.05       36.74      1.38 o 
  12   1   6        1.38        0.97      0.59 o 
  -9   2   6        6.54       12.47      1.81 o 
  -8   2   6        2.12        2.09      0.49 o 
  -7   2   6       39.18       34.99      1.09 o 
  -6   2   6       28.51       23.77      1.32 o 
  -5   2   6      303.11      305.18     15.25 o 
  -4   2   6       77.11       90.74      1.20 o 
  -3   2   6      151.05      137.70      3.20 o 
  -2   2   6       51.52       57.54      2.14 o 
  -1   2   6       60.52       50.46      1.91 o 
   0   2   6      517.19      638.10     28.74 o 
   1   2   6      116.36      156.38      5.42 o 
   2   2   6        3.06        2.36      0.61 o 
   3   2   6       24.66       31.07      1.12 o 
   4   2   6      538.50      534.88     29.64 o 
   5   2   6      206.66      220.27      3.64 o 
   6   2   6       21.71       24.01      1.77 o 
   7   2   6       10.64       10.64      0.94 o 
   8   2   6        0.09        0.27      1.15 o 
   9   2   6        7.88        6.94      1.15 o 
  10   2   6        0.00        2.28      0.98 o 
  11   2   6        1.54        2.43      0.78 o 
  12   2   6        0.83        2.35      0.60 o 
  -9   3   6        0.07       -0.67      0.72 o 
  -8   3   6        1.42        0.89      0.49 o 
  -7   3   6       27.07       25.51      1.30 o 
  -6   3   6      185.71      198.20      1.84 o 
  -5   3   6      185.73      209.10      3.05 o 
  -4   3   6       66.64       67.17      1.21 o 
  -3   3   6       19.53       12.86      2.36 o 
  -2   3   6       48.51       42.02      5.00 o 
  -1   3   6       93.42      118.03      2.86 o 
   0   3   6      170.86      177.06      3.38 o 
   1   3   6      146.36      124.55      4.50 o 
   2   3   6       29.55       25.62      0.95 o 
   3   3   6      503.38      527.59      3.70 o 
   4   3   6       40.26       40.42      1.95 o 
   5   3   6       39.73       34.76      1.61 o 
   6   3   6        0.48        1.08      1.54 o 
   7   3   6      168.68      176.07      2.16 o 
   8   3   6        1.30        2.30      0.82 o 
   9   3   6       49.46       46.24      1.76 o 
  10   3   6       29.88       32.53      1.40 o 
  11   3   6        1.01        1.93      0.75 o 
  12   3   6        6.49        9.99      0.70 o 
  -9   4   6        0.26        0.12      0.45 o 
  -8   4   6        2.77        1.65      0.51 o 
  -7   4   6        2.15        0.43      0.52 o 
  -6   4   6       14.76       20.59      2.41 o 
  -5   4   6        1.11        0.42      0.57 o 
  -4   4   6       80.17       87.25      2.71 o 
  -3   4   6        0.60        0.02      1.54 o 
  -2   4   6       22.97       25.36      4.68 o 
  -1   4   6        3.87        2.47      1.27 o 
   0   4   6       15.15       21.84      1.51 o 
   1   4   6      339.48      374.73     15.49 o 
   2   4   6       19.00       27.06      1.18 o 
   3   4   6      122.06      110.29      7.56 o 
   4   4   6        0.07       -0.06      0.85 o 
   5   4   6       32.22       25.08      1.00 o 
   6   4   6      133.42      128.60      2.51 o 
   7   4   6        0.12       -0.17      0.73 o 
   8   4   6        0.33        0.17      0.67 o 
   9   4   6       61.78       74.01      1.43 o 
  10   4   6        5.09        5.61      0.95 o 
  11   4   6        5.50        5.92      0.85 o 
  -9   5   6       18.33       22.72      0.81 o 
  -8   5   6       24.38       28.63      1.78 o 
  -7   5   6       17.87       19.33      1.83 o 
  -6   5   6        7.37       11.20      0.78 o 
  -5   5   6        1.59        0.95      0.53 o 
  -4   5   6        3.76        4.41      0.69 o 
  -3   5   6        5.80        7.50      0.86 o 
  -2   5   6        1.30       -0.50      2.00 o 
  -1   5   6      139.92      147.25      3.51 o 
   0   5   6      392.32      404.51      5.60 o 
   1   5   6       27.12       15.47      1.57 o 
   2   5   6       18.18       19.66      1.08 o 
   3   5   6       12.46       16.23      0.95 o 
   4   5   6       69.19       75.50      2.09 o 
   5   5   6      302.93      276.11      5.62 o 
   6   5   6       60.31       59.88      5.43 o 
   7   5   6      127.76      108.85      6.08 o 
   8   5   6       38.06       32.53      1.57 o 
   9   5   6       67.38       83.59      4.52 o 
  10   5   6       29.07       29.81      0.87 o 
  11   5   6        0.18       -0.27      0.71 o 
  -8   6   6       14.42       18.22      2.51 o 
  -7   6   6        0.01       -0.16      0.50 o 
  -6   6   6       13.39        6.40      0.63 o 
  -5   6   6        3.92        4.73      0.54 o 
  -4   6   6       10.25       11.12      2.52 o 
  -3   6   6       35.46       39.59      2.14 o 
  -2   6   6       11.39       11.18      0.97 o 
  -1   6   6       33.44       41.42      2.68 o 
   0   6   6       54.68       61.67      2.63 o 
   1   6   6      154.27      142.31      3.59 o 
   2   6   6      239.54      259.11      4.46 o 
   3   6   6      136.42      145.52      3.28 o 
   4   6   6      181.25      172.62      3.33 o 
   5   6   6       86.70      109.12      2.17 o 
   6   6   6       36.69       35.73      3.18 o 
   7   6   6        7.66        3.39      0.98 o 
   8   6   6       66.65       59.46      1.65 o 
   9   6   6       19.72       21.84      1.85 o 
  10   6   6        0.24        0.21      0.66 o 
  -8   7   6        3.14        3.02      0.61 o 
  -7   7   6        0.00       -0.14      0.49 o 
  -6   7   6        5.42        6.69      0.60 o 
  -5   7   6       11.33        9.20      0.75 o 
  -4   7   6        1.02        0.84      0.61 o 
  -3   7   6       17.81       13.16      0.80 o 
  -2   7   6      266.10      303.88      3.06 o 
  -1   7   6       24.75       29.01      1.45 o 
   0   7   6       71.54       74.29      7.26 o 
   1   7   6       72.27       74.00      3.08 o 
   2   7   6        0.05       -0.20      1.53 o 
   3   7   6      161.95      167.11      6.42 o 
   4   7   6       96.78      100.41      6.38 o 
   5   7   6       86.76       82.48      1.84 o 
   6   7   6       52.08       41.99      1.43 o 
   7   7   6      157.88      128.23      8.80 o 
   8   7   6       47.42       39.39      1.04 o 
   9   7   6       44.86       49.37      1.23 o 
  10   7   6        3.06        3.33      0.64 o 
  -7   8   6        5.33        5.28      0.66 o 
  -6   8   6        0.00        0.25      0.64 o 
  -5   8   6       32.22       42.67      7.85 o 
  -4   8   6        3.23        3.45      0.64 o 
  -3   8   6       18.13       22.70      1.79 o 
  -2   8   6       78.85       80.35      2.07 o 
  -1   8   6       55.54       48.03      2.23 o 
   0   8   6        0.30        0.98      1.19 o 
   1   8   6      155.11      171.94      1.66 o 
   2   8   6      224.95      230.93      2.87 o 
   3   8   6       66.75       62.98      1.33 o 
   4   8   6       37.09       29.23      1.27 o 
   5   8   6        8.72        4.53      0.85 o 
   6   8   6      142.71      123.85      2.21 o 
   7   8   6        0.50        0.78      0.69 o 
   8   8   6        9.22       10.52      0.89 o 
   9   8   6       23.19       21.52      0.98 o 
  10   8   6        2.05        3.49      0.58 o 
  -7   9   6        0.03        0.16      0.55 o 
  -6   9   6       19.07       16.81      2.94 o 
  -5   9   6        0.63        0.27      0.53 o 
  -4   9   6       62.06       60.77      1.30 o 
  -3   9   6        0.33        0.88      0.63 o 
  -2   9   6       11.73        5.82      0.99 o 
  -1   9   6      167.85      151.26      1.78 o 
   0   9   6      419.19      390.57     11.47 o 
   1   9   6      124.59      124.13      1.68 o 
   2   9   6       42.18       43.57      3.23 o 
   3   9   6       29.71       30.27      1.13 o 
   4   9   6      267.01      246.38      2.80 o 
   5   9   6        0.45        0.30      0.79 o 
   6   9   6      153.92      135.10      2.21 o 
   7   9   6       15.52       10.89      0.90 o 
   8   9   6        0.21        0.50      0.56 o 
   9   9   6        0.32        0.24      0.55 o 
  -6  10   6        7.06       10.96      0.64 o 
  -5  10   6       20.82       21.08      2.20 o 
  -4  10   6        6.55        7.15      1.08 o 
  -3  10   6        6.58        8.23      0.90 o 
  -2  10   6        1.26        2.09      0.83 o 
  -1  10   6      242.66      261.73      7.64 o 
   0  10   6      190.92      221.61      3.42 o 
   1  10   6       18.04       12.79      1.16 o 
   2  10   6        3.47        2.66      0.84 o 
   3  10   6       17.49       12.73      0.98 o 
   4  10   6       23.90       31.11      1.12 o 
   5  10   6       29.78       26.60      1.09 o 
   6  10   6       10.97        8.76      0.84 o 
   7  10   6        1.25        1.81      0.62 o 
   8  10   6        1.48        0.98      0.58 o 
  -5  11   6        6.82       12.12      0.82 o 
  -4  11   6        3.34        8.35      0.90 o 
  -3  11   6       14.48       11.25      0.96 o 
  -2  11   6       62.44       53.80      1.54 o 
  -1  11   6        0.10       -0.25      0.73 o 
   0  11   6       28.30       28.20      2.00 o 
   1  11   6        8.15       10.63      1.30 o 
   2  11   6       70.12       62.23      1.47 o 
   3  11   6       91.08       87.92      1.69 o 
   4  11   6        7.41        6.09      0.73 o 
   5  11   6        2.99        2.37      1.19 o 
   6  11   6        1.17        1.12      0.45 o 
   7  11   6        0.13       -0.15      0.40 o 
  -4  12   6        5.32        5.53      0.70 o 
  -3  12   6       17.41       21.16      1.02 o 
  -2  12   6        6.13        8.96      0.89 o 
  -1  12   6        8.68       12.95      0.98 o 
   0  12   6        0.05        2.09      0.83 o 
   1  12   6        7.26        6.71      0.58 o 
   2  12   6       27.60       26.74      0.98 o 
   3  12   6       36.08       33.21      1.03 o 
   4  12   6       34.54       29.35      0.95 o 
   5  12   6        0.29        0.08      0.48 o 
   6  12   6       35.95       32.34      0.79 o 
  -1  13   6        9.52       10.64      0.80 o 
   0  13   6        3.69        4.19      0.88 o 
   3  13   6        0.79       -0.32      0.54 o 
  -1 -10   7        9.23       13.33      0.89 o 
   0 -10   7        0.00       -0.76      0.76 o 
   1 -10   7        5.55        6.96      0.85 o 
   2 -10   7        2.02        2.54      1.00 o 
  -3  -9   7        0.29       -0.78      0.78 o 
  -2  -9   7       34.07       35.99      2.48 o 
  -1  -9   7       12.77       18.14      1.08 o 
   0  -9   7       15.67       14.03      1.03 o 
   1  -9   7        0.31        0.06      0.86 o 
   2  -9   7        3.85        4.83      0.67 o 
   3  -9   7        5.96        3.81      0.98 o 
   4  -9   7       23.40       25.28      1.27 o 
   5  -9   7        0.02       -0.33      0.94 o 
   6  -9   7       42.45       52.86      7.63 o 
  -4  -8   7        5.71       10.17      0.94 o 
  -3  -8   7        8.36        6.53      0.94 o 
  -2  -8   7       21.92       21.45      1.15 o 
  -1  -8   7       25.43       24.70      2.13 o 
   0  -8   7       31.66       28.28      2.21 o 
   1  -8   7       18.67       17.40      2.07 o 
   2  -8   7       52.33       61.54      2.42 o 
   3  -8   7        6.07        8.02      1.07 o 
   4  -8   7        3.23        2.10      0.88 o 
   5  -8   7        1.63        0.62      0.93 o 
   6  -8   7        0.00        0.27      0.98 o 
   7  -8   7       20.41       18.59      3.20 o 
  -5  -7   7        2.23        2.38      0.85 o 
  -4  -7   7        4.86        3.26      1.03 o 
  -3  -7   7        4.47        1.60      0.93 o 
  -2  -7   7        3.98        3.29      1.02 o 
  -1  -7   7        2.76        3.13      1.10 o 
   0  -7   7        7.01        6.22      2.08 o 
   1  -7   7        4.47        4.02      2.08 o 
   2  -7   7       71.25       62.98      2.52 o 
   3  -7   7        1.15        2.02      1.15 o 
   4  -7   7       85.97       84.50      3.76 o 
   5  -7   7        1.01        0.60      0.82 o 
   6  -7   7       13.30       16.13      1.43 o 
   7  -7   7        0.36        0.39      1.12 o 
   8  -7   7        2.55        1.21      0.62 o 
  -6  -6   7        5.67        5.28      0.89 o 
  -5  -6   7        0.50        1.23      0.94 o 
  -4  -6   7       16.87       12.18      1.19 o 
  -3  -6   7       14.61       11.21      1.24 o 
  -2  -6   7        2.61        0.78      1.34 o 
  -1  -6   7        5.31        5.22      1.43 o 
   0  -6   7        0.02        0.91      1.29 o 
   1  -6   7      258.42      226.50      3.83 o 
   2  -6   7        8.01        9.75      2.24 o 
   3  -6   7      111.14      104.53      3.06 o 
   4  -6   7       77.62       80.36      1.77 o 
   5  -6   7        2.67        1.56      0.87 o 
   6  -6   7       54.58       58.00      4.38 o 
   7  -6   7        5.42        2.67      1.22 o 
   8  -6   7        6.69        7.74      1.51 o 
   9  -6   7        0.46       -0.07      0.82 o 
  -7  -5   7        0.02       -0.22      0.81 o 
  -6  -5   7        2.84        3.09      0.92 o 
  -5  -5   7        9.14        8.90      1.08 o 
  -4  -5   7        7.77        8.76      1.16 o 
  -3  -5   7        0.13        1.11      1.28 o 
  -2  -5   7       19.46       15.51      1.43 o 
  -1  -5   7       13.80        8.51      1.48 o 
   0  -5   7        7.99        6.27      1.81 o 
   1  -5   7      156.82      168.95     23.68 o 
   2  -5   7        0.87        1.79      2.53 o 
   3  -5   7       94.05      103.39      3.11 o 
   4  -5   7       25.80       15.74      1.56 o 
   5  -5   7       19.28       16.15      1.07 o 
   6  -5   7       79.55       78.24      2.46 o 
   7  -5   7       29.37       40.26      7.43 o 
   8  -5   7       10.93        8.16      0.77 o 
   9  -5   7        1.01        2.10      0.64 o 
  10  -5   7        0.26       -0.76      0.90 o 
  -7  -4   7        0.09        0.42      0.79 o 
  -6  -4   7        2.90        5.13      0.92 o 
  -5  -4   7        0.07        1.15      1.01 o 
  -4  -4   7        1.91        0.21      1.20 o 
  -3  -4   7       60.63       54.05      2.03 o 
  -2  -4   7       23.09       16.68      2.93 o 
  -1  -4   7       75.74       75.42      1.41 o 
   0  -4   7       18.86       15.04      1.36 o 
   1  -4   7      134.37      110.64      3.77 o 
   2  -4   7      438.55      417.86     15.10 o 
   3  -4   7        0.20       -0.50      2.26 o 
   4  -4   7       83.78       81.20      2.78 o 
   5  -4   7        0.33        0.21      1.00 o 
   6  -4   7      117.47      118.37      3.74 o 
   7  -4   7        0.03       -0.29      0.97 o 
   8  -4   7       32.40       35.09      4.14 o 
   9  -4   7        1.08        2.31      0.86 o 
  10  -4   7       15.68       11.64      1.20 o 
  -8  -3   7        0.72        1.23      0.77 o 
  -7  -3   7        2.45        4.94      0.87 o 
  -6  -3   7       11.74       11.11      1.09 o 
  -5  -3   7       15.56       12.92      0.93 o 
  -4  -3   7        0.20        0.98      0.85 o 
  -3  -3   7        2.64        1.12      1.11 o 
  -2  -3   7      208.35      218.84      2.22 o 
  -1  -3   7      276.84      277.42     13.78 o 
   0  -3   7        7.57        4.37      1.08 o 
   1  -3   7      137.85      113.84      2.33 o 
   2  -3   7      362.70      360.93      5.58 o 
   3  -3   7        5.51        5.09      2.23 o 
   4  -3   7      109.97      136.00      2.83 o 
   5  -3   7      138.97      146.71     12.74 o 
   6  -3   7        6.89        4.34      1.10 o 
   7  -3   7      115.52      145.01     12.00 o 
   8  -3   7        7.05        9.03      3.19 o 
   9  -3   7        5.10        5.90      1.01 o 
  10  -3   7       46.82       49.57     11.47 o 
  11  -3   7        0.35        0.03      0.69 o 
  -8  -2   7        0.01        0.44      0.76 o 
  -7  -2   7        3.45        6.03      0.65 o 
  -6  -2   7        1.11        1.14      0.64 o 
  -5  -2   7        0.70       -0.51      1.10 o 
  -4  -2   7       56.21       55.74      1.41 o 
  -3  -2   7        0.09       -0.61      0.61 o 
  -2  -2   7       52.67       55.66      1.78 o 
  -1  -2   7       47.39       61.07      1.16 o 
   0  -2   7       41.37       30.37      2.21 o 
   1  -2   7      250.82      234.53      4.28 o 
   2  -2   7       52.20       31.88      2.28 o 
   3  -2   7      112.17      118.04      3.40 o 
   4  -2   7      317.51      294.01      4.99 o 
   5  -2   7       12.50       10.49      3.69 o 
   6  -2   7        8.53       10.69      3.22 o 
   7  -2   7        2.58        5.08      1.13 o 
   8  -2   7        0.30        0.56      0.76 o 
   9  -2   7        9.51       10.69      1.02 o 
  10  -2   7       12.37        7.32      1.21 o 
  11  -2   7        3.23        2.18      0.54 o 
  -8  -1   7        3.36        4.80      0.80 o 
  -7  -1   7        0.03       -0.58      0.72 o 
  -6  -1   7        1.00        0.48      0.68 o 
  -5  -1   7       20.62       25.79      1.05 o 
  -4  -1   7       11.76        9.39      0.70 o 
  -3  -1   7        0.67        0.27      0.70 o 
  -2  -1   7       22.17       26.80      0.85 o 
  -1  -1   7        3.63        2.29      1.93 o 
   0  -1   7        0.19        0.75      1.27 o 
   1  -1   7        3.61        2.41      1.36 o 
   2  -1   7       17.72       14.22      2.04 o 
   3  -1   7       28.69       39.95      2.39 o 
   4  -1   7       60.12       50.73      2.52 o 
   5  -1   7       19.09       19.88      1.46 o 
   6  -1   7      167.23      181.40      8.18 o 
   7  -1   7       43.18       36.86      1.44 o 
   8  -1   7       89.14      107.20     14.45 o 
   9  -1   7        6.47        4.26      1.39 o 
  10  -1   7        8.94        4.42      1.15 o 
  11  -1   7        1.88        0.90      0.77 o 
  -8   0   7       10.25       15.25      0.81 o 
  -7   0   7       14.34       12.74      0.78 o 
  -6   0   7        1.29        2.53      0.68 o 
  -5   0   7       32.64       25.15      2.00 o 
  -4   0   7      393.23      416.81     15.63 o 
  -3   0   7      515.83      536.73      4.87 o 
  -2   0   7       35.80       37.77      1.92 o 
  -1   0   7       86.79       72.93      5.30 o 
   0   0   7        9.67        7.00      1.22 o 
   1   0   7       30.39       34.68      2.35 o 
   2   0   7      294.93      346.80     19.98 o 
   3   0   7      303.12      345.75      4.70 o 
   4   0   7      204.33      197.07      3.27 o 
   5   0   7       27.89       34.77      1.74 o 
   6   0   7       26.53       33.21      1.68 o 
   7   0   7      143.81      154.37      4.69 o 
   8   0   7       65.55       58.24      2.37 o 
   9   0   7       13.38       16.13      1.56 o 
  10   0   7        6.17        4.06      1.08 o 
  11   0   7        7.49        4.52      0.83 o 
  -8   1   7       16.28       22.22      2.84 o 
  -7   1   7       23.59       26.60      0.87 o 
  -6   1   7        7.24        4.71      0.90 o 
  -5   1   7       11.44       12.03      0.67 o 
  -4   1   7     1027.19     1207.00      3.70 o 
  -3   1   7      379.85      430.69      9.19 o 
  -2   1   7        5.99        4.19      1.63 o 
  -1   1   7       88.73       90.84      2.62 o 
   0   1   7        7.97        8.49      1.19 o 
   1   1   7       54.25       44.80      1.65 o 
   2   1   7      781.64      815.80     14.14 o 
   3   1   7       63.19       46.27      3.21 o 
   4   1   7       87.21       96.09      2.41 o 
   5   1   7        5.77        5.83      1.42 o 
   6   1   7      145.17      150.87      2.15 o 
   7   1   7      126.92      143.23      2.12 o 
   8   1   7       99.06      101.10      2.68 o 
   9   1   7        0.40        0.13      1.17 o 
  10   1   7       39.27       35.39      1.56 o 
  11   1   7       49.22       42.68      1.35 o 
  -8   2   7       20.73       21.54      3.08 o 
  -7   2   7        2.42        4.07      0.61 o 
  -6   2   7       23.69       17.72      0.65 o 
  -5   2   7        1.46        2.04      0.58 o 
  -4   2   7      104.12      133.97      1.70 o 
  -3   2   7       10.53        9.85      0.70 o 
  -2   2   7      134.46      154.41      3.64 o 
  -1   2   7        0.70        0.99      1.53 o 
   0   2   7       12.30       13.74      1.38 o 
   1   2   7       94.82      114.03      4.49 o 
   2   2   7      105.61      102.86      1.61 o 
   3   2   7      187.86      209.58     18.55 o 
   4   2   7      206.44      208.96      3.43 o 
   5   2   7       51.74       45.20      2.02 o 
   6   2   7      241.05      251.71      8.11 o 
   7   2   7        2.20        4.57      0.92 o 
   8   2   7      119.87      131.63      2.83 o 
   9   2   7        4.72        4.43      1.14 o 
  10   2   7        1.54        1.56      0.91 o 
  11   2   7       22.91       21.75      1.06 o 
  -8   3   7        5.24        4.89      0.66 o 
  -7   3   7       17.03       11.07      0.76 o 
  -6   3   7      106.45      111.91      4.77 o 
  -5   3   7        9.10       17.03      0.86 o 
  -4   3   7        0.31        0.05      0.81 o 
  -3   3   7        3.26        6.91      0.71 o 
  -2   3   7        3.17        3.73      1.86 o 
  -1   3   7      124.70      135.59      3.42 o 
   0   3   7        0.69        0.66      1.51 o 
   1   3   7        3.56        1.98      1.45 o 
   2   3   7       82.63       89.48      4.85 o 
   3   3   7      710.86      649.39     21.94 o 
   4   3   7        8.90       17.75      1.88 o 
   5   3   7      272.97      284.68      9.81 o 
   6   3   7      197.30      201.28      7.66 o 
   7   3   7       23.00       28.89      1.02 o 
   8   3   7      152.36      174.11      7.01 o 
   9   3   7       84.08       78.86      2.10 o 
  10   3   7        4.96        3.38      0.85 o 
  11   3   7        0.72        0.53      0.69 o 
  -8   4   7       12.51        9.48      2.11 o 
  -7   4   7        4.02        6.54      0.59 o 
  -6   4   7       17.29       17.62      0.63 o 
  -5   4   7        3.41        1.49      0.65 o 
  -4   4   7       11.70       18.88      3.63 o 
  -3   4   7        0.01        2.52      1.01 o 
  -2   4   7       64.01       95.36     13.60 o 
  -1   4   7      361.57      376.83      5.51 o 
   0   4   7      264.38      280.71      4.60 o 
   1   4   7      158.07      190.85      3.92 o 
   2   4   7        7.53        7.57      1.05 o 
   3   4   7       18.52       15.09      1.01 o 
   4   4   7        8.70        5.51      1.64 o 
   5   4   7       79.39       68.80      1.31 o 
   6   4   7        0.00        0.10      0.86 o 
   7   4   7        1.53        0.34      0.91 o 
   8   4   7      108.60      140.32      3.23 o 
   9   4   7        0.21        0.65      0.66 o 
  10   4   7       67.60       63.07      1.64 o 
  11   4   7        0.12       -0.47      0.47 o 
  -8   5   7        7.62       11.53      0.75 o 
  -7   5   7        1.55        1.63      1.16 o 
  -6   5   7        0.97        0.28      0.51 o 
  -5   5   7       25.76       25.61      2.06 o 
  -4   5   7        4.74        5.11      0.73 o 
  -3   5   7      119.07      140.92      1.88 o 
  -2   5   7       10.41       12.20      1.11 o 
  -1   5   7       81.46       94.46      1.48 o 
   0   5   7        0.62        5.64      1.96 o 
   1   5   7      213.68      220.56      4.43 o 
   2   5   7      205.20      254.66      4.73 o 
   3   5   7      132.87      142.45      3.39 o 
   4   5   7      110.87      117.15      1.99 o 
   5   5   7       14.92       12.84      1.16 o 
   6   5   7      127.00      116.86      4.21 o 
   7   5   7       64.54       64.55      1.79 o 
   8   5   7        4.20        5.27      1.01 o 
   9   5   7       20.22       18.69      0.79 o 
  10   5   7       13.80        9.41      0.62 o 
  11   5   7        0.12       -0.40      0.72 o 
  -8   6   7        0.65        0.05      0.56 o 
  -7   6   7        0.01        0.23      0.66 o 
  -6   6   7        7.08        6.31      0.63 o 
  -5   6   7        9.66        8.85      0.60 o 
  -4   6   7        0.02       -0.12      0.67 o 
  -3   6   7       26.46       23.92      2.38 o 
  -2   6   7       78.38       85.19      3.78 o 
  -1   6   7        4.57        3.05      0.64 o 
   0   6   7       26.83       32.08      1.20 o 
   1   6   7        3.94        1.82      0.72 o 
   2   6   7      180.28      168.61      1.84 o 
   3   6   7        3.51        3.89      0.97 o 
   4   6   7      202.02      181.88     16.02 o 
   5   6   7       69.40       75.68      7.91 o 
   6   6   7        2.34        1.68      0.82 o 
   7   6   7        4.06        2.06      0.84 o 
   8   6   7       53.42       55.05      1.13 o 
   9   6   7        0.42       -0.46      0.54 o 
  10   6   7        0.07        0.68      0.60 o 
  -7   7   7        0.54       -0.59      0.59 o 
  -6   7   7        3.01        1.74      0.69 o 
  -5   7   7        4.63        1.96      0.54 o 
  -4   7   7       28.43       31.77      2.42 o 
  -3   7   7        1.13        3.30      0.73 o 
  -2   7   7      324.65      312.59      3.94 o 
  -1   7   7        8.16        8.61      1.06 o 
   0   7   7       47.42       52.72      1.98 o 
   1   7   7      287.91      287.43      4.03 o 
   2   7   7      747.66      735.23      7.36 o 
   3   7   7      287.00      260.46     12.12 o 
   4   7   7        8.74        7.51      0.89 o 
   5   7   7       25.23       23.39      1.19 o 
   6   7   7      152.34      124.82      2.23 o 
   7   7   7        0.29        2.36      0.70 o 
   8   7   7       97.51       85.49      1.32 o 
   9   7   7       47.52       39.04      1.24 o 
  10   7   7        0.63        1.17      0.57 o 
  -7   8   7        0.95        1.26      0.57 o 
  -6   8   7        3.22        4.05      0.70 o 
  -5   8   7       72.13       71.11      8.58 o 
  -4   8   7       21.34       27.01      1.41 o 
  -3   8   7        0.08       -0.04      0.92 o 
  -2   8   7       49.94       35.31      1.60 o 
  -1   8   7       30.48       27.86      1.10 o 
   0   8   7      100.22      101.74      1.51 o 
   1   8   7      219.99      215.67     12.96 o 
   2   8   7      426.60      455.43     10.61 o 
   3   8   7       42.33       43.80      1.31 o 
   4   8   7       56.57       55.35      1.50 o 
   5   8   7        1.65        0.69      0.75 o 
   6   8   7        0.67        0.82      0.71 o 
   7   8   7       15.43       14.56      0.94 o 
   8   8   7        0.28        0.31      0.60 o 
   9   8   7        4.38        2.17      0.61 o 
  10   8   7        0.30        0.26      0.51 o 
  -6   9   7        1.38        0.17      0.64 o 
  -5   9   7        0.01        0.21      0.52 o 
  -4   9   7       31.29       37.95      0.91 o 
  -3   9   7        6.53        3.63      0.90 o 
  -2   9   7       19.16       18.37      1.26 o 
  -1   9   7      132.60      111.97      1.55 o 
   0   9   7      111.69      103.74      2.17 o 
   1   9   7       22.96       24.27      0.93 o 
   2   9   7        5.98        5.57      2.10 o 
   3   9   7       12.21       16.18      2.09 o 
   4   9   7        0.63        1.58      0.82 o 
   5   9   7       31.47       30.66      1.19 o 
   6   9   7        0.27       -0.15      0.72 o 
   7   9   7        0.19       -0.26      0.57 o 
   8   9   7        5.04        5.57      0.68 o 
   9   9   7        0.02       -0.05      0.49 o 
  -5  10   7        6.19        6.96      0.76 o 
  -4  10   7       32.26       34.31      1.33 o 
  -3  10   7        0.14        1.01      0.79 o 
  -2  10   7        2.93        3.40      0.92 o 
  -1  10   7       98.28       97.15      2.25 o 
   0  10   7        0.99        1.87      0.52 o 
   1  10   7        4.01        3.51      0.59 o 
   2  10   7       17.98       19.81      1.31 o 
   3  10   7       33.46       33.07      1.20 o 
   4  10   7        3.97        4.99      1.08 o 
   5  10   7        3.52        3.07      0.71 o 
   6  10   7        4.68        6.09      0.72 o 
   7  10   7        0.72        0.54      0.58 o 
   8  10   7       58.19       76.92      1.16 o 
  -4  11   7        2.50        3.76      0.78 o 
  -3  11   7       10.39       10.73      0.95 o 
  -2  11   7        8.25        6.38      0.93 o 
  -1  11   7        4.01        8.39      0.95 o 
   0  11   7        8.83        7.04      0.63 o 
   1  11   7        0.20        0.38      0.52 o 
   2  11   7       16.88       10.68      0.78 o 
   3  11   7       81.89       72.96      1.50 o 
   4  11   7       67.00       67.52      1.42 o 
   5  11   7       38.84       40.69      7.08 o 
   6  11   7        0.16       -0.36      0.42 o 
   7  11   7       16.02       17.49      3.78 o 
  -3  12   7        0.06       -0.21      0.63 o 
  -2  12   7        3.43        5.18      0.78 o 
  -1  12   7        0.01       -0.61      0.74 o 
   0  12   7        1.22        0.90      0.80 o 
   1  12   7       36.14       48.27      1.37 o 
   2  12   7       20.29       18.05      0.82 o 
   3  12   7        4.59        2.66      0.55 o 
   4  12   7       13.12       13.64      0.70 o 
   5  12   7       34.62       28.65      0.83 o 
   6  12   7        5.53        5.91      0.49 o 
  -1  -9   8        1.22       -0.13      0.74 o 
   0  -9   8       32.98       37.71      4.33 o 
   1  -9   8        7.69       10.79      0.88 o 
   2  -9   8       12.27        9.69      1.09 o 
  -3  -8   8        4.29        3.41      0.73 o 
  -2  -8   8        1.19        1.88      2.06 o 
  -1  -8   8        5.58        4.59      1.90 o 
   0  -8   8        2.98        2.84      1.84 o 
   1  -8   8        3.82        1.32      1.80 o 
   2  -8   8        0.61       -0.07      0.94 o 
   3  -8   8        9.43        9.75      1.77 o 
   4  -8   8       16.89       19.97      1.23 o 
   5  -8   8       28.63       41.88      1.44 o 
   6  -8   8       15.44       23.54      1.19 o 
   7  -8   8       45.06       63.03      1.01 o 
  -4  -7   8        4.03        6.39      1.01 o 
  -3  -7   8        7.03        9.54      0.97 o 
  -2  -7   8       32.19       36.51      1.25 o 
  -1  -7   8        8.00        5.77      1.83 o 
   0  -7   8       10.47       11.41      1.93 o 
   1  -7   8        1.44        0.63      1.71 o 
   2  -7   8        0.13       -0.33      1.70 o 
   3  -7   8        3.39        4.27      1.69 o 
   4  -7   8       17.62       22.91      0.99 o 
   5  -7   8        0.24        0.26      1.05 o 
   6  -7   8        7.43       12.51      1.25 o 
   7  -7   8        1.09       -1.11      1.11 o 
   8  -7   8        6.73       13.02      0.78 o 
  -5  -6   8       14.59       16.42      1.02 o 
  -4  -6   8       10.83       12.67      1.10 o 
  -3  -6   8        7.48        7.07      1.16 o 
  -2  -6   8        1.23        1.48      1.02 o 
  -1  -6   8        2.59        1.26      1.13 o 
   0  -6   8       26.63       23.38      1.61 o 
   1  -6   8       10.41       12.51      1.88 o 
   2  -6   8        1.18        1.30      1.79 o 
   3  -6   8        1.08        2.16      1.85 o 
   4  -6   8        5.06        5.89      1.34 o 
   5  -6   8        1.54        0.42      0.86 o 
   6  -6   8        0.10       -0.50      0.94 o 
   7  -6   8        6.85        7.07      1.25 o 
   8  -6   8       15.11       15.44      3.30 o 
  -6  -5   8        0.01        0.19      0.89 o 
  -5  -5   8        0.21        0.27      0.97 o 
  -4  -5   8        4.61        4.47      1.08 o 
  -3  -5   8       16.15       17.82      1.28 o 
  -2  -5   8       19.08       24.28      1.40 o 
  -1  -5   8        0.53        2.07      1.60 o 
   0  -5   8        0.99        1.79      1.41 o 
   1  -5   8        2.56        0.13      2.14 o 
   2  -5   8       14.33       12.77      2.22 o 
   3  -5   8       10.12        9.11      2.19 o 
   4  -5   8        0.70        0.46      1.42 o 
   5  -5   8        0.06        0.65      0.95 o 
   6  -5   8        0.60       -0.57      1.26 o 
   7  -5   8       33.87       45.19     10.38 o 
   8  -5   8        0.21       -0.59      0.68 o 
   9  -5   8        4.78        6.67      0.91 o 
  -6  -4   8        0.05       -0.29      0.90 o 
  -5  -4   8        1.11        0.99      1.01 o 
  -4  -4   8        8.48       12.07      1.32 o 
  -3  -4   8        0.55        1.52      1.41 o 
  -2  -4   8       81.82       91.46      4.44 o 
  -1  -4   8        3.39        3.11      0.92 o 
   0  -4   8        1.02        1.03      1.05 o 
   2  -4   8        1.48        0.37      2.61 o 
   3  -4   8      222.88      213.94      3.74 o 
   4  -4   8       17.71       12.75      2.48 o 
   5  -4   8        5.29        2.54      1.37 o 
   6  -4   8       25.52       18.35      1.14 o 
   7  -4   8       25.10       27.16      4.94 o 
   8  -4   8        0.13        1.79      0.76 o 
   9  -4   8        0.02        0.25      0.67 o 
  10  -4   8        2.70       -0.11      0.86 o 
  -7  -3   8        5.93       11.53      0.86 o 
  -6  -3   8        0.39        0.23      0.93 o 
  -5  -3   8        2.02        2.27      1.07 o 
  -4  -3   8        7.46        6.58      1.28 o 
  -3  -3   8        2.18       -0.81      0.81 o 
  -2  -3   8        2.47        0.49      0.90 o 
  -1  -3   8      102.01       99.11      2.17 o 
   0  -3   8       47.71       44.99      2.80 o 
   1  -3   8       32.59       23.87      1.08 o 
   2  -3   8       64.81       52.77      2.43 o 
   3  -3   8        5.84        5.02      2.43 o 
   4  -3   8       34.45       39.50      2.88 o 
   5  -3   8       34.44       28.51      2.37 o 
   6  -3   8       50.46       46.84      1.94 o 
   7  -3   8        4.33        2.07      0.74 o 
   8  -3   8       35.20       44.26      1.07 o 
   9  -3   8        1.74        2.05      0.61 o 
  10  -3   8        2.72        0.33      0.90 o 
  -7  -2   8        0.09       -0.79      0.90 o 
  -6  -2   8        7.81        3.74      0.95 o 
  -5  -2   8        3.67        3.95      0.78 o 
  -4  -2   8        3.61        4.53      1.09 o 
  -3  -2   8       55.18       53.95      1.55 o 
  -2  -2   8      345.10      338.70      6.79 o 
  -1  -2   8      430.84      452.46      9.26 o 
   0  -2   8       11.18       10.82      0.97 o 
   1  -2   8       11.95        9.76      0.98 o 
   2  -2   8      116.29      105.80      1.10 o 
   3  -2   8       90.98       82.99      1.36 o 
   4  -2   8       45.51       59.92      1.26 o 
   5  -2   8      319.15      346.00     11.78 o 
   6  -2   8       14.27       13.90      0.93 o 
   7  -2   8        6.17        7.21      1.20 o 
   8  -2   8        9.62        8.27      1.66 o 
   9  -2   8       19.10       14.97      2.08 o 
  10  -2   8        8.47        7.90      2.27 o 
  -7  -1   8        5.96        8.85      0.91 o 
  -6  -1   8       28.74       25.84      3.41 o 
  -5  -1   8       52.94       45.84      2.85 o 
  -4  -1   8       32.70       29.91      1.37 o 
  -3  -1   8       16.49       15.35      0.76 o 
  -2  -1   8     1142.54     1239.29      5.22 o 
  -1  -1   8      350.36      366.54      3.90 o 
   0  -1   8        1.98        2.67      0.78 o 
   1  -1   8      235.08      236.40      6.07 o 
   2  -1   8       62.23       69.08      1.87 o 
   3  -1   8        0.06       -0.29      0.69 o 
   4  -1   8      131.90      142.79      2.56 o 
   5  -1   8       19.97       19.66      1.04 o 
   6  -1   8      111.98      110.02      2.58 o 
   7  -1   8        2.14        3.65      1.22 o 
   8  -1   8      109.36      139.45     28.16 o 
   9  -1   8       50.19       43.50      1.85 o 
  10  -1   8       11.49        7.00      1.08 o 
  11  -1   8        2.68        1.30      0.48 o 
  -7   0   8       38.92       48.06      4.05 o 
  -6   0   8       20.26       20.72      0.93 o 
  -5   0   8       15.13       12.65      0.93 o 
  -4   0   8        5.26        2.03      0.52 o 
  -3   0   8       42.74       40.99      1.38 o 
  -2   0   8       99.31      101.00      1.26 o 
  -1   0   8      199.02      218.22      5.55 o 
   0   0   8      204.78      254.41      2.22 o 
   1   0   8        0.00        0.20      1.89 o 
   2   0   8        2.86        5.21      2.89 o 
   3   0   8      134.51      146.26      1.61 o 
   4   0   8       14.72       16.37      0.71 o 
   5   0   8      255.96      254.96      4.02 o 
   6   0   8        1.38        1.45      2.07 o 
   7   0   8        2.20        7.22      1.81 o 
   8   0   8        0.61        0.89      1.09 o 
   9   0   8       26.20       24.16      1.54 o 
  10   0   8        0.15        1.10      0.89 o 
  11   0   8        1.10        0.29      0.51 o 
  -8   1   8        0.04        0.15      0.71 o 
  -7   1   8       18.59       25.37      3.85 o 
  -6   1   8        5.54        4.39      0.73 o 
  -5   1   8       82.81       74.48      1.30 o 
  -4   1   8      110.13      108.45      1.50 o 
  -3   1   8      156.51      165.24      4.67 o 
  -2   1   8       34.17       29.37      0.88 o 
  -1   1   8        0.21        0.85      0.63 o 
   0   1   8       15.82       15.80      0.70 o 
   1   1   8        0.81       -0.09      1.84 o 
   2   1   8       10.78       12.22      1.80 o 
   4   1   8       81.14       92.19      1.96 o 
   5   1   8      166.79      163.63      8.99 o 
   6   1   8       13.59        9.70      0.94 o 
   7   1   8       16.44       18.75      2.08 o 
   8   1   8        6.74       10.49      1.44 o 
   9   1   8        3.25        3.41      1.08 o 
  10   1   8        2.56        2.26      0.87 o 
  11   1   8        5.93        3.64      0.51 o 
  -8   2   8        0.17        1.36      0.71 o 
  -7   2   8        0.53        0.59      0.64 o 
  -6   2   8        3.93        2.42      0.66 o 
  -5   2   8        0.06        0.85      0.63 o 
  -4   2   8       14.31       17.32      0.73 o 
  -3   2   8        4.93        3.55      0.92 o 
  -2   2   8       54.94       70.03      0.97 o 
  -1   2   8        9.16       12.03      0.66 o 
   0   2   8       35.43       35.23      1.96 o 
   1   2   8       96.12       96.35      2.82 o 
   2   2   8      441.20      440.48      5.59 o 
   4   2   8        1.04        2.34      0.97 o 
   5   2   8       33.09       27.97      1.45 o 
   6   2   8       67.56       70.81      1.39 o 
   7   2   8        0.26        0.32      1.05 o 
   8   2   8        0.39        0.98      1.19 o 
   9   2   8        0.03        2.42      1.03 o 
  10   2   8        0.58        0.73      0.83 o 
  11   2   8        1.91        0.76      0.48 o 
  -8   3   8        0.84        1.85      0.67 o 
  -7   3   8        9.51        8.28      1.66 o 
  -6   3   8        0.64        0.40      0.54 o 
  -5   3   8       36.45       40.19      1.53 o 
  -4   3   8       14.36       18.40      0.74 o 
  -3   3   8      111.87      118.69      4.36 o 
  -2   3   8       10.87       10.33      0.65 o 
  -1   3   8      203.37      217.21      4.10 o 
   0   3   8        0.54        2.14      0.63 o 
   1   3   8       12.84       15.01      2.00 o 
   2   3   8       34.42       42.78      2.40 o 
   3   3   8       42.53       37.53      1.03 o 
   4   3   8      106.41      118.80      1.98 o 
   5   3   8        6.04        4.79      0.78 o 
   6   3   8      271.20      277.44      7.06 o 
   7   3   8      127.27      115.62      2.10 o 
   8   3   8       76.19       97.28      1.89 o 
   9   3   8        9.59       16.35      1.09 o 
  10   3   8        9.09       12.49      0.92 o 
  11   3   8       11.89       15.04      2.76 o 
  -8   4   8        0.03       -0.63      0.63 o 
  -7   4   8       10.19        9.40      0.86 o 
  -6   4   8        3.29        2.16      0.68 o 
  -5   4   8        3.95        4.44      1.10 o 
  -4   4   8       60.15       54.79      1.14 o 
  -3   4   8       96.35       86.59      5.46 o 
  -2   4   8       65.22       69.73      2.24 o 
  -1   4   8       11.10        6.33      0.69 o 
   0   4   8        0.39        1.08      0.66 o 
   1   4   8       66.23       57.30      0.99 o 
   2   4   8       45.92       37.98      1.14 o 
   3   4   8        2.68        4.29      0.52 o 
   4   4   8        0.44        0.39      0.60 o 
   5   4   8      160.39      173.93      2.52 o 
   6   4   8      222.41      214.53      2.77 o 
   7   4   8        2.22        3.08      0.89 o 
   8   4   8        0.12        0.12      0.84 o 
   9   4   8        3.81        3.91      0.64 o 
  10   4   8       19.67       22.13      0.73 o 
  11   4   8        5.56        5.12      0.66 o 
  -7   5   8        2.96        2.11      0.67 o 
  -6   5   8        2.03        2.55      0.53 o 
  -5   5   8       24.14       26.64      1.94 o 
  -4   5   8        1.07        2.65      0.70 o 
  -3   5   8        2.70        6.65      0.76 o 
  -2   5   8      188.70      213.02      3.49 o 
  -1   5   8        0.47       -0.02      0.73 o 
   0   5   8       17.11       17.77      0.77 o 
   1   5   8        0.92        3.40      0.80 o 
   2   5   8       24.48       21.94      0.84 o 
   3   5   8       44.12       50.40      1.04 o 
   4   5   8      604.42      601.40     10.48 o 
   5   5   8       95.30       99.74      2.18 o 
   6   5   8        6.51        4.73      0.80 o 
   7   5   8       20.54       16.08      0.77 o 
   8   5   8        0.72        0.85      1.20 o 
   9   5   8        8.81        6.58      0.56 o 
  10   5   8       48.06       47.81      1.73 o 
  -7   6   8        1.33        1.51      0.62 o 
  -6   6   8        0.27        0.06      0.54 o 
  -5   6   8       13.24       18.65      1.42 o 
  -4   6   8        6.55        4.13      0.69 o 
  -3   6   8        1.74        0.91      0.75 o 
  -2   6   8        0.00        0.12      1.10 o 
  -1   6   8       62.61       55.29      2.05 o 
   0   6   8       18.30       15.14      0.62 o 
   1   6   8        2.09        3.08      0.53 o 
   2   6   8        0.42        0.84      0.97 o 
   3   6   8       20.93       16.32      0.90 o 
   4   6   8      300.86      275.42      2.93 o 
   5   6   8        0.02        0.71      0.75 o 
   6   6   8       16.66       19.73      2.34 o 
   7   6   8        7.41        5.34      0.66 o 
   8   6   8       76.11       84.71      1.79 o 
   9   6   8        0.87        1.78      0.66 o 
  10   6   8       17.54       18.19      0.78 o 
  -6   7   8        0.63        1.20      0.65 o 
  -5   7   8        1.02        0.43      0.61 o 
  -4   7   8       10.56        6.05      0.66 o 
  -3   7   8       14.66        9.45      1.16 o 
  -2   7   8        7.36        7.24      1.17 o 
  -1   7   8       68.86       50.99      1.94 o 
   0   7   8        0.01       -0.08      0.68 o 
   1   7   8      312.61      290.10      2.91 o 
   2   7   8      494.22      499.51      5.00 o 
   3   7   8      149.52      154.19      2.16 o 
   4   7   8        2.57        5.01      0.79 o 
   5   7   8       24.03       20.60      1.12 o 
   6   7   8       32.12       35.33      1.27 o 
   7   7   8       14.50       14.41      0.96 o 
   8   7   8       48.69       50.31      1.34 o 
   9   7   8        2.96        3.39      0.67 o 
  10   7   8        0.71        0.55      0.56 o 
  -6   8   8        3.42        2.32      0.73 o 
  -5   8   8        3.60        3.88      0.88 o 
  -4   8   8        8.16        7.55      0.68 o 
  -3   8   8       12.78        8.46      1.09 o 
  -2   8   8       23.36       19.91      1.31 o 
  -1   8   8       17.35       13.01      1.32 o 
   0   8   8      140.12      128.53     11.14 o 
   1   8   8      334.02      318.11     22.17 o 
   2   8   8       56.23       65.37      3.18 o 
   3   8   8       53.82       59.46      1.06 o 
   4   8   8        0.28        0.78      0.72 o 
   5   8   8        0.04        0.30      0.70 o 
   6   8   8       16.29       19.82      1.00 o 
   7   8   8        0.92        1.09      0.60 o 
   8   8   8       18.31       16.86      0.85 o 
   9   8   8        7.51       13.92      0.72 o 
  -5   9   8        4.16        4.55      0.81 o 
  -4   9   8        0.02        0.38      0.72 o 
  -3   9   8       43.39       38.62      1.52 o 
  -2   9   8        0.95        0.33      0.78 o 
  -1   9   8       13.10        9.46      1.20 o 
   0   9   8        1.61        0.60      0.53 o 
   1   9   8        8.18        9.34      0.67 o 
   2   9   8        0.02        0.15      0.55 o 
   3   9   8        9.07       10.15      0.80 o 
   4   9   8       47.55       43.77      1.52 o 
   5   9   8       18.39       22.43      1.00 o 
   6   9   8       27.05       31.06      1.09 o 
   7   9   8       33.12       36.78      1.07 o 
   8   9   8        4.76        4.43      0.60 o 
   9   9   8        3.58        5.25      0.51 o 
  -4  10   8        9.83        8.10      0.84 o 
  -3  10   8        2.43        1.55      0.79 o 
  -2  10   8        9.08        6.75      0.98 o 
  -1  10   8        2.37        2.49      0.90 o 
   0  10   8        0.04       -0.39      0.51 o 
   1  10   8       45.08       48.47      1.04 o 
   2  10   8       28.16       28.07      1.60 o 
   3  10   8      118.28      124.51      1.93 o 
   4  10   8       31.94       32.04      2.25 o 
   5  10   8        0.33        0.20      0.45 o 
   6  10   8        9.39        7.78      0.85 o 
   7  10   8       19.62       13.61      2.89 o 
   8  10   8        0.61        1.39      0.33 o 
  -3  11   8        3.20        3.46      0.69 o 
  -2  11   8        3.04        4.02      0.83 o 
  -1  11   8        2.65        3.06      0.83 o 
   0  11   8        1.73        2.22      0.88 o 
   1  11   8       12.17        8.21      0.60 o 
   2  11   8       33.22       34.82      1.07 o 
   3  11   8       11.61       11.91      0.77 o 
   4  11   8        0.17        2.02      0.59 o 
   5  11   8        8.53        8.35      0.66 o 
   6  11   8        0.27        0.33      0.39 o 
   7  11   8        1.05        0.91      0.46 o 
  -2  12   8       10.54       10.63      0.73 o 
  -1  12   8       12.09       11.19      0.79 o 
   0  12   8        7.36        6.25      0.75 o 
   1  12   8        0.12       -1.05      1.05 o 
   2  12   8        9.12        7.07      0.63 o 
   3  12   8        9.85        6.75      0.63 o 
   4  12   8       65.94       70.59      1.15 o 
   5  12   8       35.62       39.48      0.81 o 
  -1  -8   9        2.52        5.66      0.74 o 
   0  -8   9        1.47        0.77      0.75 o 
   1  -8   9        3.13        3.30      0.83 o 
   2  -8   9       10.65       11.23      2.72 o 
  -3  -7   9        1.53        3.34      1.82 o 
  -2  -7   9        0.52        0.86      1.71 o 
  -1  -7   9        6.91        7.03      1.82 o 
   0  -7   9       10.02       12.48      1.78 o 
   1  -7   9        2.58        3.61      1.64 o 
   2  -7   9       13.49       12.41      1.75 o 
   3  -7   9        9.69        9.85      1.75 o 
   4  -7   9        2.48        0.61      1.71 o 
   7  -7   9        0.03        0.35      0.70 o 
  -4  -6   9        6.67       10.64      1.71 o 
  -3  -6   9        0.60        1.41      0.95 o 
  -2  -6   9        5.24        4.72      1.73 o 
  -1  -6   9        3.37        6.22      1.57 o 
   0  -6   9        8.08        6.57      1.56 o 
   1  -6   9        5.45        6.05      1.64 o 
   2  -6   9        3.97        5.05      1.67 o 
   3  -6   9       22.01       18.90      1.37 o 
   4  -6   9        0.00        0.05      1.22 o 
   5  -6   9       10.97       11.01      1.61 o 
   6  -6   9        0.30        0.49      1.43 o 
  -4  -5   9        0.01        0.79      1.14 o 
  -3  -5   9        5.86        4.76      1.30 o 
  -2  -5   9        1.75        1.66      1.05 o 
  -1  -5   9        2.84        7.86      2.46 o 
   0  -5   9       38.56       31.68      2.02 o 
   1  -5   9        5.33        4.08      1.94 o 
   2  -5   9       40.97       40.72      2.27 o 
   3  -5   9        4.17        0.74      1.96 o 
   4  -5   9        0.14        0.00      1.28 o 
   5  -5   9        0.90        0.37      1.18 o 
   6  -5   9       35.96       47.75      1.83 o 
   7  -5   9       30.30       42.01      1.68 o 
   8  -5   9        0.00       -0.08      0.82 o 
  -5  -4   9        5.37        6.05      1.12 o 
  -4  -4   9        0.02       -0.11      1.09 o 
  -3  -4   9       10.45        8.83      1.21 o 
  -2  -4   9        5.30        6.72      1.37 o 
  -1  -4   9        0.14       -0.77      0.92 o 
   0  -4   9      486.14      440.45      4.08 o 
   1  -4   9      246.25      241.10      4.02 o 
   2  -4   9       25.36       18.37      2.41 o 
   3  -4   9        2.48        2.88      2.36 o 
   4  -4   9      102.69       86.22      2.95 o 
   5  -4   9       20.00       16.67      1.58 o 
   6  -4   9       14.53       13.86      1.49 o 
   7  -4   9       78.33       84.02      2.04 o 
   8  -4   9       12.26       14.10      1.55 o 
  -6  -3   9        1.34       -0.03      2.05 o 
  -5  -3   9        1.19        2.46      0.99 o 
  -4  -3   9        0.34        0.18      1.34 o 
  -3  -3   9       58.80       53.45      1.88 o 
  -2  -3   9       19.88       15.87      3.97 o 
  -1  -3   9       28.26       24.07      1.23 o 
   0  -3   9      439.54      402.55     16.79 o 
   1  -3   9      197.93      188.63      2.63 o 
   2  -3   9        8.38        5.29      1.10 o 
   3  -3   9       23.17       21.92      2.83 o 
   4  -3   9       22.70       24.57      2.74 o 
   5  -3   9       12.60       12.05      1.45 o 
   6  -3   9        1.48       -0.19      1.48 o 
   7  -3   9        0.16        2.59      1.26 o 
   8  -3   9       15.63       16.90      2.73 o 
   9  -3   9        0.01        0.25      1.16 o 
  -6  -2   9        1.14       -0.28      1.20 o 
  -5  -2   9       18.03       21.80      1.23 o 
  -4  -2   9       15.03       23.93      1.46 o 
  -3  -2   9       62.69       55.49      1.71 o 
  -2  -2   9       90.35       81.48      1.98 o 
  -1  -2   9       61.12       65.25      1.80 o 
   0  -2   9       96.49       95.02      8.44 o 
   1  -2   9        1.45        1.77      0.80 o 
   2  -2   9       16.72       16.05      1.45 o 
   3  -2   9        0.05        2.11      0.91 o 
   4  -2   9      113.36      141.74      1.64 o 
   5  -2   9       27.35       30.69      1.12 o 
   6  -2   9       10.14       13.86      0.86 o 
   7  -2   9       35.95       45.29      1.07 o 
   8  -2   9        4.31        5.26      0.77 o 
   9  -2   9        5.20       10.83      3.44 o 
  10  -2   9        0.00        0.05      0.75 o 
  -6  -1   9        1.71        0.55      1.21 o 
  -5  -1   9        0.38        0.22      0.74 o 
  -4  -1   9        0.23       -0.06      1.12 o 
  -3  -1   9       13.23        5.81      0.61 o 
  -2  -1   9      293.75      254.80      2.43 o 
  -1  -1   9      559.50      559.16      4.31 o 
   0  -1   9        3.98        3.21      0.78 o 
   1  -1   9       10.65        9.76      0.85 o 
   2  -1   9        5.98        4.30      1.14 o 
   3  -1   9       52.93       47.27      2.72 o 
   4  -1   9       20.69       16.49      0.79 o 
   5  -1   9       19.46       17.41      1.08 o 
   6  -1   9        0.87       -0.37      0.77 o 
   7  -1   9       14.85       17.76      1.04 o 
   8  -1   9       16.40       16.27      3.31 o 
   9  -1   9        8.43        6.20      0.92 o 
  10  -1   9        0.82        1.51      0.71 o 
  -6   0   9        0.20       -0.12      0.85 o 
  -5   0   9        1.75        1.61      0.90 o 
  -4   0   9        0.01       -0.15      0.49 o 
  -3   0   9        0.11       -0.52      0.55 o 
  -2   0   9       84.80       90.02      2.57 o 
  -1   0   9        1.98        0.81      0.67 o 
   0   0   9       19.29       12.38      2.00 o 
   1   0   9       30.60       28.06      1.04 o 
   2   0   9        1.80        1.79      0.53 o 
   3   0   9       37.48       34.69      1.09 o 
   4   0   9      102.62      111.59      6.67 o 
   5   0   9       56.45       61.22      6.74 o 
   6   0   9        0.37        0.62      0.79 o 
   7   0   9       34.23       42.25      3.00 o 
   8   0   9        2.20        3.26      1.52 o 
   9   0   9        0.46       -0.86      0.86 o 
  10   0   9       11.99       19.61      0.97 o 
  -7   1   9        2.01        1.87      0.71 o 
  -6   1   9        0.61        1.28      0.85 o 
  -5   1   9        1.66        1.23      0.96 o 
  -4   1   9        0.03       -0.41      0.51 o 
  -3   1   9       32.15       46.57      2.22 o 
  -2   1   9        8.34        5.72      0.62 o 
  -1   1   9       93.83       91.77      1.51 o 
   0   1   9        7.52        9.52      0.70 o 
   1   1   9       30.67       30.52      1.06 o 
   2   1   9        6.59        5.52      0.53 o 
   3   1   9       67.12       65.24      2.25 o 
   4   1   9        0.42       -0.27      0.53 o 
   5   1   9        1.57        2.49      0.61 o 
   6   1   9       76.61       73.69      2.02 o 
   7   1   9       62.99       66.59      8.57 o 
   8   1   9       41.42       37.90      1.32 o 
  10   1   9        0.56       -0.78      0.78 o 
  11   1   9        0.63        1.55      0.56 o 
  -7   2   9        4.13        3.16      0.73 o 
  -6   2   9        1.15        1.50      0.79 o 
  -5   2   9        4.64        5.21      0.88 o 
  -4   2   9       40.15       39.87      1.10 o 
  -3   2   9       45.02       52.65      1.16 o 
  -2   2   9        3.52        2.75      0.60 o 
  -1   2   9       83.90       77.27      1.31 o 
   0   2   9      102.59      107.78      1.50 o 
   1   2   9       24.43       24.71      0.80 o 
   2   2   9       11.59       17.55      1.21 o 
   3   2   9       23.62       21.40      0.99 o 
   4   2   9       37.83       37.09      0.84 o 
   5   2   9        6.84        5.08      0.60 o 
   6   2   9      147.23      148.51     11.69 o 
   7   2   9        4.31        5.54      0.66 o 
   8   2   9       66.88       54.38      1.46 o 
   9   2   9        7.59        4.44      0.86 o 
  10   2   9        5.09        3.40      0.78 o 
  11   2   9        0.12       -0.22      0.59 o 
  -7   3   9        1.99        2.82      0.74 o 
  -6   3   9        0.22       -0.03      0.79 o 
  -5   3   9        0.62        0.99      0.55 o 
  -4   3   9        0.77        1.68      0.53 o 
  -3   3   9       85.48      100.67      1.50 o 
  -2   3   9        8.59        8.91      0.71 o 
  -1   3   9        2.40        1.17      0.62 o 
   0   3   9      168.20      181.82      1.84 o 
   1   3   9       90.46       98.82      3.10 o 
   2   3   9       79.41       93.84      4.11 o 
   3   3   9       15.15       18.08      0.66 o 
   4   3   9       62.92       65.43      1.03 o 
   5   3   9      201.02      208.11      6.40 o 
   6   3   9      793.47      782.03     26.04 o 
   7   3   9        6.38        5.28      1.52 o 
   8   3   9        0.22       -0.85      0.85 o 
   9   3   9        1.65        0.11      0.80 o 
  10   3   9        0.51       -0.10      0.74 o 
  11   3   9        2.91        2.02      0.55 o 
  -7   4   9        1.13       -0.42      0.71 o 
  -6   4   9        6.28        4.32      0.79 o 
  -5   4   9        1.02        0.66      0.52 o 
  -4   4   9       32.65       34.26      0.97 o 
  -3   4   9       13.32       18.49      0.94 o 
  -2   4   9        8.78        2.86      0.69 o 
  -1   4   9       32.54       33.33      0.96 o 
   0   4   9        2.75        2.62      0.59 o 
   1   4   9        7.70       10.22      0.69 o 
   2   4   9       63.93       64.44      3.50 o 
   3   4   9      126.31      115.15      1.24 o 
   4   4   9      326.54      330.04      2.06 o 
   5   4   9      162.83      142.92      3.81 o 
   6   4   9      284.76      264.23      2.36 o 
   7   4   9       42.94       50.05      1.06 o 
   8   4   9        2.77        0.70      0.60 o 
   9   4   9        0.00        0.07      0.53 o 
  10   4   9       34.80       49.44      1.08 o 
  -6   5   9       12.13       11.41      0.85 o 
  -5   5   9        1.99        2.53      0.55 o 
  -4   5   9        5.02        5.86      0.54 o 
  -3   5   9        7.95        4.53      0.78 o 
  -2   5   9        0.19        1.50      0.93 o 
  -1   5   9       16.63        7.11      0.72 o 
   0   5   9       69.36       65.83      1.21 o 
   1   5   9       16.63       10.78      0.72 o 
   2   5   9        2.58        1.00      0.62 o 
   3   5   9       53.78       48.98      2.42 o 
   4   5   9      944.41      894.26      8.12 o 
   5   5   9      416.41      410.05     16.65 o 
   6   5   9        7.95        6.72      0.68 o 
   7   5   9       55.01       61.49      1.06 o 
   8   5   9       42.95       46.85      1.85 o 
   9   5   9       18.98       25.16      2.24 o 
  10   5   9       22.82       33.74      0.81 o 
  -6   6   9        1.65        1.64      0.74 o 
  -5   6   9        8.13        5.63      0.54 o 
  -4   6   9        6.81        9.42      0.55 o 
  -3   6   9       32.70       27.71      1.50 o 
  -2   6   9       91.54       87.55      2.29 o 
  -1   6   9        0.58        1.19      1.01 o 
   0   6   9       44.64       36.38      3.32 o 
   1   6   9       59.42       58.60      6.30 o 
   2   6   9        4.07        3.84      0.66 o 
   3   6   9      351.61      293.14      8.78 o 
   4   6   9      270.98      288.32     19.79 o 
   5   6   9      202.33      213.07     19.52 o 
   6   6   9        0.28        0.86      0.55 o 
   7   6   9        9.89        7.21      0.58 o 
   8   6   9       26.52       36.45      3.41 o 
   9   6   9       33.16       40.24      1.06 o 
  -5   7   9        3.26        5.62      0.50 o 
  -4   7   9       13.88       11.05      0.68 o 
  -3   7   9        8.29        7.87      1.11 o 
  -2   7   9      115.11       95.92      2.33 o 
  -1   7   9        0.49        1.90      0.96 o 
   0   7   9        4.45        6.84      1.10 o 
   1   7   9        3.09        3.62      1.06 o 
   2   7   9        7.36        6.73      0.52 o 
   3   7   9       27.69       27.31      0.79 o 
   4   7   9      115.82      111.45      8.64 o 
   5   7   9        1.57        0.90      0.72 o 
   6   7   9        6.77        4.80      0.67 o 
   7   7   9        1.29        0.58      0.57 o 
   8   7   9       12.18       12.88      0.81 o 
   9   7   9        2.35        2.70      0.55 o 
  -4   8   9       42.40       42.15      3.81 o 
  -3   8   9        7.34        4.18      0.88 o 
  -2   8   9        6.60        4.14      0.90 o 
  -1   8   9        5.43        2.73      1.02 o 
   0   8   9       19.45       13.66      1.30 o 
   1   8   9        2.96        2.13      0.57 o 
   2   8   9       21.09       19.94      0.61 o 
   3   8   9       29.64       26.09      0.72 o 
   4   8   9       14.10       15.94      0.81 o 
   5   8   9      184.46      187.71     13.57 o 
   6   8   9       34.94       31.12      1.10 o 
   7   8   9        0.54        0.17      0.61 o 
   8   8   9       37.20       45.66      1.08 o 
   9   8   9        9.76       10.47      0.60 o 
  -4   9   9       23.37       26.12      0.98 o 
  -3   9   9       15.42       11.03      0.96 o 
  -2   9   9       10.10        7.99      0.95 o 
  -1   9   9        0.48        0.62      0.83 o 
   0   9   9        7.15        3.73      1.01 o 
   1   9   9       44.58       41.12      1.06 o 
   2   9   9        0.20        0.03      0.76 o 
   3   9   9        0.44        0.36      0.47 o 
   4   9   9        3.85        4.19      0.51 o 
   5   9   9        0.81        1.05      0.43 o 
   6   9   9        5.63        8.84      1.08 o 
   7   9   9        0.58        1.21      0.40 o 
   8   9   9        2.25        0.64      0.36 o 
  -3  10   9        2.07        4.78      0.71 o 
  -2  10   9       13.89       12.35      0.95 o 
  -1  10   9        0.03       -0.29      0.75 o 
   0  10   9        0.65        0.98      0.86 o 
   1  10   9        1.82        3.67      0.99 o 
   2  10   9        9.40       11.31      0.64 o 
   3  10   9        7.94       10.89      0.75 o 
   4  10   9       33.07       33.71      3.00 o 
   5  10   9        2.09        2.26      0.90 o 
   6  10   9       18.41       18.06      2.70 o 
   7  10   9       16.98       17.89      3.08 o 
  -2  11   9        1.43        1.49      0.63 o 
  -1  11   9        2.92        3.01      0.74 o 
   0  11   9        0.47        0.82      0.70 o 
   1  11   9       37.02       39.49      1.29 o 
   2  11   9        8.65        5.53      0.60 o 
   3  11   9       13.18       13.36      0.73 o 
   4  11   9       13.87        9.13      0.65 o 
   5  11   9        2.98        2.65      0.51 o 
   6  11   9        1.06        2.30      0.48 o 
   4  12   9        7.52        7.79      0.51 o 
  -1  -7  10       16.12       24.07      1.66 o 
   0  -7  10        1.31        3.44      1.65 o 
   1  -7  10        3.34        4.37      1.12 o 
   2  -7  10        1.62        1.85      1.58 o 
   3  -7  10        3.44        4.08      1.68 o 
  -2  -6  10        2.66        5.06      1.60 o 
  -1  -6  10        2.40        3.63      1.61 o 
   0  -6  10        4.85        6.23      1.66 o 
   1  -6  10        0.00       -0.62      1.70 o 
   2  -6  10      101.50      100.59      4.17 o 
   3  -6  10      159.10      197.03      1.92 o 
   4  -6  10        2.21        3.14      1.25 o 
   5  -6  10        8.82       12.24      1.55 o 
  -3  -5  10        0.00        0.18      1.56 o 
  -2  -5  10        0.05       -0.06      1.59 o 
  -1  -5  10        6.00        5.34      1.67 o 
   0  -5  10       25.95       25.75      1.82 o 
   1  -5  10       10.20        8.57      1.70 o 
   2  -5  10       67.30       59.82      2.33 o 
   3  -5  10      200.89      188.26      3.20 o 
   4  -5  10        7.11        4.20      1.23 o 
   5  -5  10        2.99        3.34      1.45 o 
   6  -5  10        0.86        2.76      1.43 o 
  -2  -4  10        0.44        0.63      1.65 o 
  -1  -4  10        1.58        1.48      1.78 o 
   0  -4  10       12.86       10.68      1.93 o 
   1  -4  10       24.49       22.37      1.14 o 
   2  -4  10        3.02        1.56      2.06 o 
   3  -4  10        0.12       -0.05      2.15 o 
   4  -4  10        0.24        0.35      1.23 o 
   5  -4  10       43.88       62.50      7.43 o 
   6  -4  10       20.68       24.36      1.62 o 
   7  -4  10       21.76       38.90      1.58 o 
  -4  -3  10        0.04       -0.28      1.74 o 
  -3  -3  10        0.02       -0.50      1.76 o 
  -2  -3  10        7.03       10.19      1.96 o 
  -1  -3  10       28.83       24.57      5.72 o 
   0  -3  10      186.17      178.31      4.76 o 
   1  -3  10      275.31      253.89      2.39 o 
   2  -3  10      103.28      123.35      2.64 o 
   3  -3  10       27.88       35.98      2.64 o 
   4  -3  10        1.46       -0.76      2.69 o 
   5  -3  10       47.28       54.38      7.73 o 
   6  -3  10        8.14       10.41      1.37 o 
   7  -3  10        1.34        1.52      1.32 o 
  -5  -2  10       17.41       24.26      1.68 o 
  -4  -2  10        0.14        1.14      1.58 o 
  -3  -2  10        1.36        1.91      1.76 o 
  -2  -2  10        8.70        6.77      2.14 o 
  -1  -2  10        2.24        1.67      0.76 o 
   0  -2  10       11.88       10.40      0.96 o 
   1  -2  10      133.72      126.98      2.33 o 
   2  -2  10       75.40       65.78      3.09 o 
   3  -2  10       87.02       87.41      1.57 o 
   4  -2  10       14.57       12.53      3.33 o 
   5  -2  10       30.57       41.40      5.52 o 
   6  -2  10       17.07       17.99      1.64 o 
   7  -2  10        0.97        4.29      0.91 o 
   8  -2  10        2.09        2.59      0.77 o 
   9  -2  10        8.47       14.24      0.73 o 
  -6  -1  10        6.21        6.82      1.44 o 
  -3  -1  10        8.64        7.85      0.89 o 
  -2  -1  10        2.36        4.51      1.13 o 
  -1  -1  10        1.15        0.96      0.70 o 
   0  -1  10        7.89        8.04      0.86 o 
   1  -1  10      190.92      201.35      3.30 o 
   2  -1  10       56.18       51.80      1.37 o 
   3  -1  10      170.65      182.51      2.39 o 
   4  -1  10        1.88        3.19      0.61 o 
   5  -1  10      172.25      182.29      2.08 o 
   6  -1  10        0.12        0.14      0.70 o 
   7  -1  10        2.07        1.97      0.72 o 
   8  -1  10       12.47        9.00      1.11 o 
   9  -1  10        1.85        2.09      0.68 o 
  -3   0  10        6.80        4.17      0.84 o 
  -2   0  10      108.90      122.86     14.83 o 
  -1   0  10        8.26        5.45      0.76 o 
   0   0  10       23.51       19.67      1.70 o 
   1   0  10       13.76        9.03      0.86 o 
   2   0  10       10.27       10.11      0.99 o 
   3   0  10       27.80       31.30      1.28 o 
   4   0  10       15.42       14.19      0.69 o 
   5   0  10       24.16       24.28      0.77 o 
   6   0  10        9.08        7.93      0.81 o 
   7   0  10        2.49        3.03      0.74 o 
   8   0  10      100.42      147.08     17.73 o 
   9   0  10       37.26       50.07      1.19 o 
  10   0  10       16.93       17.40      0.75 o 
  -5   1  10       33.19       36.12      1.43 o 
  -4   1  10        1.04        0.67      0.58 o 
  -3   1  10       11.08       10.13      0.66 o 
  -2   1  10       79.55       81.71      2.37 o 
  -1   1  10      103.51      113.78      9.86 o 
   0   1  10        5.97        7.73      1.39 o 
   1   1  10      144.27      124.13      5.70 o 
   2   1  10       89.87       96.70      1.78 o 
   3   1  10      101.08      102.22      1.21 o 
   4   1  10       66.55       62.23      1.44 o 
   5   1  10        0.00        0.26      0.74 o 
   6   1  10        0.45        1.80      0.56 o 
   7   1  10       13.26       16.68      3.07 o 
   8   1  10      329.87      375.67      3.03 o 
   9   1  10       83.74      103.47      1.61 o 
  10   1  10        2.85        1.75      0.63 o 
  -5   2  10       24.76       29.81      1.31 o 
  -4   2  10        5.73        3.59      0.54 o 
  -3   2  10        2.78        4.52      0.83 o 
  -2   2  10        0.72        0.37      0.54 o 
  -1   2  10        0.59        0.63      0.57 o 
   0   2  10       34.44       37.83      1.21 o 
   1   2  10       49.04       37.12      1.39 o 
   2   2  10      249.77      229.16      2.57 o 
   3   2  10       18.28       18.53      1.34 o 
   4   2  10        0.41        1.33      0.53 o 
   5   2  10      136.94      136.78      2.53 o 
   6   2  10       18.73       24.65      1.00 o 
   7   2  10       13.86       13.75      0.70 o 
   8   2  10       46.69       48.30      1.29 o 
   9   2  10       48.59       52.66      1.25 o 
  10   2  10        2.73        2.39      0.63 o 
  -6   3  10       10.36        9.79      0.80 o 
  -5   3  10       10.65        8.64      0.98 o 
  -4   3  10       16.55       15.31      2.00 o 
  -3   3  10        9.08       10.30      0.76 o 
  -2   3  10        9.07        8.09      0.68 o 
  -1   3  10        0.07        0.05      0.59 o 
   0   3  10       56.48       62.96      1.62 o 
   1   3  10      115.50      112.69      3.41 o 
   2   3  10       25.69       20.25      3.45 o 
   3   3  10       55.13       45.48      2.32 o 
   4   3  10      131.06      142.73      1.41 o 
   5   3  10        1.53        1.86      0.57 o 
   6   3  10      161.87      173.80      2.64 o 
   7   3  10      367.84      399.03      6.55 o 
   8   3  10        0.20        0.14      0.97 o 
   9   3  10        5.86        5.26      0.75 o 
  10   3  10        9.85       11.33      0.69 o 
  -5   4  10       38.38       36.19      0.79 o 
  -4   4  10       32.36       30.08      2.21 o 
  -3   4  10       11.72        6.26      0.57 o 
  -2   4  10       12.26       13.21      0.76 o 
  -1   4  10        2.01        0.46      0.61 o 
   0   4  10       68.48       60.25      1.56 o 
   1   4  10        6.23        3.74      0.61 o 
   2   4  10        3.92        1.76      0.61 o 
   3   4  10        2.76       -0.31      0.66 o 
   4   4  10      112.42      104.81      1.80 o 
   5   4  10       64.79       57.82      2.39 o 
   6   4  10       47.08       48.01      1.03 o 
   7   4  10      237.99      263.10      1.83 o 
   8   4  10       13.02       17.43      1.42 o 
   9   4  10       20.08       18.31      0.75 o 
  10   4  10        7.88       10.35      0.62 o 
  -5   5  10       38.73       43.69      0.85 o 
  -4   5  10        8.69       10.91      0.64 o 
  -3   5  10       12.36       17.14      0.75 o 
  -2   5  10      106.54       87.34      3.84 o 
  -1   5  10       12.12        9.53      0.70 o 
   0   5  10      103.28       80.75      1.85 o 
   1   5  10       49.71       41.97      1.04 o 
   2   5  10       40.14       34.50      4.49 o 
   3   5  10       54.34       46.43      4.34 o 
   4   5  10       17.15       19.23      0.82 o 
   5   5  10       55.95       61.57      2.39 o 
   6   5  10        7.46        8.66      1.52 o 
   7   5  10       21.92       26.65      2.28 o 
   8   5  10        0.82        1.05      0.53 o 
   9   5  10       22.35       24.62      2.13 o 
  -5   6  10       13.44       12.25      0.68 o 
  -4   6  10        0.92        1.86      0.52 o 
  -3   6  10        5.69        5.43      0.64 o 
  -2   6  10       66.03       64.05      1.95 o 
  -1   6  10        5.11        1.99      1.00 o 
   0   6  10        2.81        3.45      0.60 o 
   1   6  10       32.55       28.87      0.89 o 
   2   6  10       68.21       57.11      6.45 o 
   3   6  10        5.62        4.71      0.96 o 
   4   6  10        5.32        7.36      0.75 o 
   5   6  10       43.60       37.79      4.39 o 
   6   6  10       27.74       31.62      3.54 o 
   7   6  10       68.13       92.45      6.86 o 
   8   6  10       49.61       53.09      3.65 o 
   9   6  10        0.60        0.59      0.51 o 
  -4   7  10       18.82       19.26      1.93 o 
  -3   7  10       14.47       23.36      1.56 o 
  -2   7  10        1.23        0.33      0.80 o 
  -1   7  10        1.40        0.58      0.77 o 
   0   7  10        0.03       -0.07      0.82 o 
   1   7  10       50.00       36.99      1.73 o 
   2   7  10        5.44        5.75      0.63 o 
   3   7  10       12.17       10.18      1.19 o 
   4   7  10       57.49       51.91      1.32 o 
   5   7  10       60.67       47.92      1.25 o 
   6   7  10       50.94       45.88      1.18 o 
   7   7  10        8.59       12.29      0.78 o 
   8   7  10       22.46       25.58      0.84 o 
   9   7  10        2.32        2.56      0.47 o 
  -4   8  10        7.30        7.39      1.57 o 
  -3   8  10        4.26        4.48      0.53 o 
  -2   8  10        0.07        0.31      0.74 o 
  -1   8  10        8.80        4.53      0.83 o 
   0   8  10        0.03        1.02      0.82 o 
   1   8  10        0.31        0.74      0.95 o 
   2   8  10        0.23        0.28      0.44 o 
   3   8  10        8.61       11.05      0.60 o 
   4   8  10       36.53       33.89      0.75 o 
   5   8  10       31.66       37.44      0.96 o 
   6   8  10       12.76       11.44      0.53 o 
   7   8  10        0.89        0.59      0.50 o 
   8   8  10       11.45       12.46      0.62 o 
  -3   9  10        4.11        4.09      0.51 o 
  -2   9  10        0.54        1.33      0.69 o 
  -1   9  10        6.87        6.32      0.92 o 
   0   9  10        5.78        5.47      0.92 o 
   1   9  10        6.89        6.47      1.05 o 
   2   9  10       58.94       64.57      8.01 o 
   3   9  10        0.40        1.30      0.45 o 
   4   9  10        1.20        1.15      0.40 o 
   5   9  10        1.31        1.62      0.40 o 
   6   9  10       12.55        8.69      0.97 o 
   7   9  10        2.49        2.69      0.47 o 
  -2  10  10        2.72        3.17      0.67 o 
  -1  10  10        0.08        0.45      0.68 o 
   0  10  10        4.17        3.95      0.79 o 
   1  10  10       23.52       21.01      1.11 o 
   2  10  10       15.14       17.72      1.10 o 
   3  10  10       16.52       20.35      0.80 o 
   4  10  10       14.85       15.35      0.49 o 
   5  10  10        4.75        5.32      0.48 o 
   6  10  10        0.19        0.42      0.49 o 
   0  11  10       40.05       43.07      1.09 o 
   1  11  10        0.17       -0.78      0.92 o 
   0  -6  11        0.71       -0.84      1.62 o 
   1  -6  11        3.20        3.71      1.65 o 
   2  -6  11       30.41       36.32      1.87 o 
  -1  -5  11        3.10        5.48      1.65 o 
   0  -5  11        3.67        3.68      1.73 o 
   1  -5  11       16.80       20.36      1.95 o 
   2  -5  11       96.27      105.74      2.52 o 
   3  -5  11       90.76       89.19      3.36 o 
   4  -5  11       50.83       69.88      1.77 o 
   5  -5  11       16.30       26.22      1.44 o 
  -2  -4  11        0.16       -0.21      1.64 o 
  -1  -4  11        1.93        1.24      1.69 o 
   0  -4  11        0.99        0.42      1.83 o 
   1  -4  11        4.82        8.18      1.98 o 
   2  -4  11        1.88        0.34      2.01 o 
   3  -4  11       36.62       34.65      2.23 o 
   4  -4  11       37.90       41.96      4.38 o 
   5  -4  11        0.02        0.82      1.34 o 
   6  -4  11        6.54        8.94      1.34 o 
  -3  -3  11        7.62       11.03      1.71 o 
  -2  -3  11        0.44        0.29      1.78 o 
  -1  -3  11        5.41        4.32      1.90 o 
   0  -3  11       19.98       13.00      2.08 o 
   1  -3  11        7.37        4.95      1.12 o 
   2  -3  11        0.00        0.27      0.99 o 
   3  -3  11       49.81       59.35      2.66 o 
   4  -3  11       37.10       43.56      7.21 o 
   5  -3  11       23.06       23.13      1.55 o 
   6  -3  11        8.44        7.73      1.36 o 
   7  -3  11       14.14       16.76      1.36 o 
  -3  -2  11       11.71       14.07      1.73 o 
  -2  -2  11        0.14        0.43      1.56 o 
  -1  -2  11       10.07        8.57      2.11 o 
   0  -2  11       18.78       14.31      2.63 o 
   1  -2  11        0.45        0.98      0.79 o 
   2  -2  11       26.89       26.69      2.23 o 
   3  -2  11        1.37        1.09      0.98 o 
   5  -2  11        5.76        4.53      1.38 o 
   6  -2  11        0.54       -0.09      1.29 o 
   7  -2  11        8.15       13.65      1.46 o 
  -4  -1  11        0.00       -0.14      1.42 o 
  -3  -1  11       21.16       29.51      1.82 o 
  -2  -1  11       11.49       13.75      4.31 o 
  -1  -1  11       18.37       20.18      1.05 o 
   0  -1  11        3.38        1.69      0.69 o 
   1  -1  11        1.36        0.87      1.05 o 
   2  -1  11        1.89        0.90      0.82 o 
   3  -1  11        3.07        0.95      0.84 o 
   4  -1  11       32.90       31.12      1.20 o 
   5  -1  11        2.49        3.70      1.50 o 
   6  -1  11        0.19        1.31      1.10 o 
   7  -1  11        0.06        1.56      0.62 o 
   8  -1  11        2.08        3.18      0.69 o 
  -5   0  11        0.01        0.10      1.34 o 
  -4   0  11        4.96        9.75      1.57 o 
  -3   0  11        2.61        4.52      1.64 o 
  -2   0  11        2.02        2.49      1.95 o 
  -1   0  11        1.15        1.71      0.63 o 
   0   0  11       11.85       11.07      1.04 o 
   1   0  11        0.05        0.07      0.68 o 
   2   0  11       10.07        7.25      0.93 o 
   3   0  11       11.54       10.93      0.96 o 
   4   0  11      117.33      114.26      1.89 o 
   5   0  11       14.62       14.00      0.61 o 
   6   0  11        0.09        1.40      0.68 o 
   7   0  11        2.64        3.10      0.66 o 
   8   0  11       10.78       14.19      0.80 o 
   9   0  11        6.99       11.88      0.69 o 
  -5   1  11        1.61        2.26      1.36 o 
  -4   1  11       12.51       27.09      1.76 o 
  -3   1  11        5.30        5.20      2.86 o 
  -2   1  11        0.02        0.51      0.52 o 
  -1   1  11        7.02        7.78      0.67 o 
   0   1  11        9.43        8.53      0.79 o 
   1   1  11       41.27       34.90      1.08 o 
   2   1  11       11.60       13.90      0.97 o 
   3   1  11      125.74      112.34      1.90 o 
   4   1  11       82.63       75.65      1.60 o 
   5   1  11       19.18       13.92      0.81 o 
   6   1  11       16.61       22.41      0.73 o 
   7   1  11       45.19       54.99      4.06 o 
   8   1  11      127.58      172.94      1.82 o 
   9   1  11       37.86       41.43      0.92 o 
  -5   2  11        3.84        6.41      1.48 o 
  -3   2  11       22.67       23.79      4.53 o 
  -2   2  11        0.01        0.07      0.49 o 
  -1   2  11       11.40        7.68      0.68 o 
   0   2  11       54.09       51.94      4.51 o 
   1   2  11        6.08        3.70      0.72 o 
   2   2  11       23.51       20.94      0.99 o 
   3   2  11        6.82        4.20      0.80 o 
   4   2  11        0.66        0.73      0.61 o 
   5   2  11       12.15        9.63      0.58 o 
   6   2  11        4.04        2.61      0.62 o 
   7   2  11       31.42       31.20      2.04 o 
   8   2  11       94.54      103.48      1.48 o 
   9   2  11        9.83       11.17      0.70 o 
  -4   3  11        1.01        0.42      0.61 o 
  -3   3  11       13.14       18.85      2.32 o 
  -2   3  11        8.92       12.51      1.61 o 
  -1   3  11       16.23       19.58      1.39 o 
   0   3  11      101.98       90.47     13.73 o 
   1   3  11       14.99       10.58      0.81 o 
   2   3  11       14.47        8.92      0.82 o 
   3   3  11        0.10       -0.24      0.61 o 
   4   3  11        0.12        0.49      0.67 o 
   5   3  11       12.84       12.62      0.98 o 
   6   3  11      214.70      249.40      5.78 o 
   7   3  11       58.17       61.33      1.93 o 
   8   3  11        2.83        4.16      0.51 o 
   9   3  11        4.78        9.74      0.66 o 
  -4   4  11        0.87        0.56      0.59 o 
  -3   4  11       10.77       13.96      0.85 o 
  -2   4  11        0.30        0.68      0.51 o 
  -1   4  11       21.79       20.77      2.61 o 
   0   4  11      126.67      112.75      4.22 o 
   1   4  11       80.64       64.35      3.60 o 
   2   4  11        0.00       -0.32      0.51 o 
   3   4  11        7.68        7.40      0.75 o 
   4   4  11       56.05       55.78      1.32 o 
   5   4  11        0.09        0.32      0.48 o 
   6   4  11       97.03       94.01      5.22 o 
   7   4  11       44.66       43.41      1.54 o 
   8   4  11       11.82       18.98      1.49 o 
   9   4  11        8.26       13.98      0.69 o 
  -4   5  11        5.62        4.13      0.63 o 
  -3   5  11        0.91        2.36      0.69 o 
  -2   5  11        0.07        1.08      0.55 o 
  -1   5  11       32.40       28.83      3.84 o 
   0   5  11        3.85        3.11      0.57 o 
   1   5  11       15.37       13.44      0.71 o 
   2   5  11        8.74        7.96      1.16 o 
   3   5  11        5.99        5.88      0.70 o 
   4   5  11        2.54        2.27      0.59 o 
   5   5  11       14.03       11.72      0.81 o 
   6   5  11        1.34        2.00      0.75 o 
   7   5  11       12.36       11.41      1.56 o 
   8   5  11       22.14       26.04      1.72 o 
  -4   6  11       10.88        8.11      0.61 o 
  -3   6  11        0.24        1.25      0.48 o 
  -2   6  11        1.93        1.32      0.53 o 
  -1   6  11        1.55        1.38      0.78 o 
   0   6  11        4.50        4.46      0.56 o 
   1   6  11        1.27        1.00      0.51 o 
   2   6  11        1.14        1.38      0.52 o 
   3   6  11       10.68        7.67      0.94 o 
   4   6  11        7.56        5.16      0.68 o 
   5   6  11        1.65        2.57      0.62 o 
   6   6  11       62.87       64.08      1.30 o 
   7   6  11        5.24        6.42      0.65 o 
   8   6  11        2.57        2.81      0.54 o 
  -3   7  11       18.98       19.41      1.38 o 
  -2   7  11        8.44        7.54      0.74 o 
  -1   7  11        5.05        4.57      0.87 o 
   0   7  11        5.53        4.01      0.97 o 
   1   7  11       17.27       18.10      3.24 o 
   2   7  11        0.17       -0.19      0.60 o 
   3   7  11        5.24        3.56      1.32 o 
   4   7  11       33.82       37.74      1.05 o 
   5   7  11       37.59       40.27      1.03 o 
   6   7  11        0.34        1.07      0.51 o 
   7   7  11        1.25        0.95      0.50 o 
   8   7  11        5.00        9.29      0.57 o 
  -3   8  11        4.72        4.22      0.49 o 
  -2   8  11        1.24        2.54      0.57 o 
  -1   8  11        5.35        3.43      0.77 o 
   0   8  11        9.15        2.51      0.77 o 
   1   8  11       11.21        6.35      0.95 o 
   2   8  11        4.48        3.67      0.52 o 
   3   8  11       10.90       12.07      0.72 o 
   4   8  11        1.16        2.74      0.58 o 
   5   8  11       28.87       33.73      0.90 o 
   6   8  11        2.84        3.63      0.55 o 
   7   8  11        1.26        0.13      0.44 o 
  -2   9  11        0.08        0.31      0.44 o 
  -1   9  11       14.45       12.60      0.92 o 
   0   9  11       22.82       20.71      1.06 o 
   1   9  11        0.38       -0.20      0.79 o 
   2   9  11       12.06        8.12      0.93 o 
   3   9  11       15.43       15.24      0.68 o 
   4   9  11       65.72       80.43      1.12 o 
   5   9  11       14.03       20.40      0.68 o 
   6   9  11        1.89        2.72      0.46 o 
   0  10  11       12.22       11.64      0.76 o 
   1  10  11        2.15        0.70      0.80 o 
   1  -4  12        1.09       -1.23      2.15 o 
   2  -4  12        0.52        0.63      1.17 o 
   3  -4  12        0.94        0.86      1.35 o 
   4  -4  12        0.06        0.71      1.28 o 
   5  -4  12        4.11        6.49      1.25 o 
  -1  -3  12        7.04        8.69      2.21 o 
   0  -3  12       21.52       32.14      2.22 o 
   1  -3  12        0.05       -0.28      2.43 o 
   2  -3  12        2.19       -1.68      2.55 o 
   3  -3  12        3.58        2.69      1.29 o 
   4  -3  12        0.18       -0.37      1.27 o 
   5  -3  12       28.21       30.78      1.44 o 
   6  -3  12       21.71       24.98      1.36 o 
  -1  -2  12        1.79        2.87      2.49 o 
   0  -2  12        4.11        5.40      2.42 o 
   1  -2  12        8.23        6.94      1.88 o 
   2  -2  12        4.21        3.52      0.87 o 
   4  -2  12       20.17       21.80      1.52 o 
   5  -2  12       13.30       15.08      1.46 o 
   6  -2  12       19.31       16.22      1.39 o 
   7  -2  12        0.00        1.17      1.24 o 
  -1  -1  12        1.38        1.69      0.69 o 
   0  -1  12        1.54        0.44      0.72 o 
   1  -1  12        3.83        3.98      0.76 o 
   2  -1  12        5.55        4.40      0.81 o 
   3  -1  12        3.58        3.54      0.81 o 
   4  -1  12        0.54        1.51      0.98 o 
   5  -1  12       25.69       29.23      1.69 o 
   6  -1  12        0.14        0.87      1.32 o 
   7  -1  12        6.64        6.90      1.31 o 
  -2   0  12        0.17       -0.14      0.73 o 
  -1   0  12       28.52       29.02      1.11 o 
   0   0  12        0.87        0.92      0.64 o 
   1   0  12       35.88       37.37      1.21 o 
   2   0  12        0.75        0.18      0.67 o 
   3   0  12       37.71       36.57      1.17 o 
   4   0  12      106.86      115.69      1.79 o 
   5   0  12        5.06        3.41      0.77 o 
   6   0  12        1.13        1.55      1.46 o 
   7   0  12       14.39       19.35      1.53 o 
  -3   1  12       19.39       30.15      1.64 o 
  -2   1  12        0.86        0.71      0.62 o 
  -1   1  12       10.30       13.65      2.97 o 
   0   1  12        7.27        6.99      0.77 o 
   1   1  12       61.53       56.08      1.37 o 
   2   1  12       31.37       26.79      1.08 o 
   3   1  12       12.81       14.55      0.97 o 
   4   1  12       31.65       28.88      1.08 o 
   5   1  12        0.54        0.03      0.67 o 
   6   1  12       12.50       13.01      1.38 o 
  -3   2  12       25.82       32.45      1.67 o 
  -2   2  12        0.55       -0.21      0.48 o 
  -1   2  12       12.75       14.62      0.83 o 
   0   2  12       16.35       14.90      0.88 o 
   1   2  12       26.01       21.99      0.99 o 
   2   2  12       48.44       34.52      1.18 o 
   3   2  12       71.98       72.33      1.49 o 
   4   2  12       20.57       18.37      0.96 o 
   5   2  12        1.29        1.07      0.64 o 
   6   2  12       26.19       32.07      1.02 o 
  -2   3  12        2.04        1.53      0.48 o 
  -1   3  12        4.40        4.84      0.71 o 
   0   3  12        0.91        0.89      0.48 o 
   1   3  12        0.22        1.45      1.05 o 
   2   3  12       44.89       29.83      1.05 o 
   3   3  12       41.52       31.40      1.09 o 
   4   3  12        7.62        5.09      0.71 o 
   5   3  12       38.24       36.78      1.12 o 
   6   3  12        2.86        5.17      0.69 o 
   7   3  12        0.84        0.68      0.62 o 
  -3   4  12        5.17        5.09      0.60 o 
  -2   4  12        2.31        2.44      0.51 o 
  -1   4  12        4.54        5.19      0.52 o 
   0   4  12        2.93        5.93      1.02 o 
   1   4  12        5.52        3.44      0.68 o 
   2   4  12       20.18       19.07      0.87 o 
   3   4  12       65.14       63.19      1.34 o 
   4   4  12        0.51       -0.13      0.58 o 
   5   4  12       34.89       28.34      0.97 o 
   6   4  12       22.15       26.90      0.91 o 
   7   4  12        3.60        3.98      0.59 o 
  -3   5  12        0.89        1.21      0.55 o 
  -2   5  12        0.82        1.29      0.62 o 
  -1   5  12       10.41        8.23      1.82 o 
   0   5  12        0.13        0.42      0.59 o 
   1   5  12        0.67        0.40      0.59 o 
   2   5  12       19.75       20.78      0.88 o 
   3   5  12       38.07       34.24      1.04 o 
   4   5  12        1.22        0.78      0.56 o 
   5   5  12        2.23        3.00      0.62 o 
   6   5  12       56.24       63.15      1.20 o 
   7   5  12       38.15       44.93      0.96 o 
  -3   6  12        0.01       -0.19      0.54 o 
  -2   6  12        0.00        0.89      0.56 o 
  -1   6  12       10.72       12.09      0.78 o 
   0   6  12       18.92       23.88      0.82 o 
   1   6  12       69.94       59.25      1.17 o 
   2   6  12        1.26        1.21      0.56 o 
   3   6  12       28.75       18.39      0.81 o 
   4   6  12        6.14        7.24      0.64 o 
   5   6  12        5.17        4.82      0.59 o 
   6   6  12        0.32        0.29      0.51 o 
   7   6  12        4.47        5.20      0.54 o 
  -2   7  12        0.27        0.19      0.57 o 
  -1   7  12        0.05        1.19      0.58 o 
   0   7  12        1.11       -0.02      0.68 o 
   1   7  12        0.55        0.23      0.47 o 
   2   7  12       11.14       11.53      0.69 o 
   3   7  12       38.94       39.86      0.97 o 
   4   7  12       40.07       40.24      0.96 o 
   5   7  12        6.45        6.28      0.58 o 
   6   7  12       42.34       56.43      1.00 o 
   7   7  12        1.75        5.19      0.49 o 
  -1   8  12        0.43        0.93      0.57 o 
   0   8  12        6.13        4.37      0.75 o 
   2   8  12       24.25       22.81      0.74 o 
   3   8  12       55.28       52.96      0.98 o 
   4   8  12       41.09       47.05      0.92 o 
   5   8  12        2.80        2.65      0.49 o 
   6   8  12       28.04       30.72      0.72 o 
   3  -2  13        6.78       10.66      1.30 o 
   4  -2  13        2.39        2.71      1.23 o 
   5  -2  13       26.30       30.00      1.30 o 
   1  -1  13        5.34        6.63      0.71 o 
   2  -1  13        1.09        2.61      0.74 o 
   3  -1  13       30.13       23.55      0.98 o 
   4  -1  13        0.00        0.24      1.31 o 
   5  -1  13       14.41       16.47      1.31 o 
   0   0  13        2.12        0.98      0.61 o 
   1   0  13        1.12        1.74      0.64 o 
   2   0  13        8.46        6.45      0.75 o 
   3   0  13       10.43       13.70      0.86 o 
   4   0  13        1.45        1.10      0.71 o 
   5   0  13       46.77       56.47      1.65 o 
   6   0  13       34.29       44.26      1.58 o 
  -1   1  13        1.63        1.19      0.56 o 
   0   1  13        0.11       -0.02      0.59 o 
   1   1  13        2.16        1.09      0.63 o 
   2   1  13        1.76        2.60      0.63 o 
   3   1  13        0.09        0.49      0.57 o 
   4   1  13        1.46        1.28      0.88 o 
   5   1  13        6.90        6.24      0.72 o 
  -1   2  13        3.99        2.23      0.62 o 
   0   2  13        0.49       -0.20      0.60 o 
   1   2  13       24.26       27.24      0.94 o 
   2   2  13        0.11        1.08      0.58 o 
   3   2  13       14.10       10.71      0.75 o 
   4   2  13       16.80       14.13      0.80 o 
   5   2  13       11.91       10.42      0.74 o 
   6   2  13        1.32       -0.05      0.74 o 
  -1   3  13        6.96        4.30      0.65 o 
   0   3  13        5.58        3.25      0.61 o 
   1   3  13        1.46        1.45      0.60 o 
   2   3  13       14.59       13.75      0.75 o 
   3   3  13       12.24        8.87      0.70 o 
   4   3  13        5.05        4.89      0.68 o 
   5   3  13        7.21        6.64      0.68 o 
   6   3  13        5.46        5.59      0.58 o 
  -1   4  13        2.37        1.32      0.57 o 
   0   4  13        1.45        2.37      0.62 o 
   1   4  13        1.91        2.97      0.58 o 
   2   4  13        5.23        5.78      0.63 o 
   3   4  13       24.78       21.41      0.85 o 
   4   4  13        0.04        0.14      0.53 o 
   5   4  13       10.42       12.99      0.72 o 
   6   4  13        1.59        2.18      0.53 o 
  -1   5  13        0.31       -0.23      0.67 o 
   0   5  13        2.74        3.64      0.72 o 
   1   5  13        7.86        6.89      0.97 o 
   2   5  13       21.94       26.31      0.88 o 
   3   5  13        1.00        1.00      0.54 o 
   4   5  13       23.61       22.98      0.79 o 
   5   5  13        6.71        9.61      0.63 o 
   6   5  13       20.12       19.92      0.70 o 
   0   6  13        0.93       -0.13      0.67 o 
   1   6  13        5.06        7.46      0.86 o 
   2   6  13        1.85        3.56      0.58 o 
   3   6  13        0.02        0.22      0.50 o 
   4   6  13       30.20       30.67      0.83 o 
   5   6  13       32.36       31.11      0.80 o 
   6   6  13       10.44       12.77      0.57 o 
   1   7  13       32.04       48.57      0.91 o 
   2   7  13        0.11        0.48      0.58 o 
   3   7  13       33.13       35.91      0.80 o 
   4   7  13        8.83       10.34      0.58 o 
   5   7  13        2.13        2.48      0.45 o 
   1   2  14        0.06       -0.13      0.56 o 
   2   2  14        0.01        0.12      0.52 o 
   3   2  14        7.84        6.53      0.62 o 
   1   3  14        9.04        6.05      0.57 o 
   2   3  14        0.12        1.11      0.51 o 
   3   3  14        0.33        0.74      0.50 o 
   4   3  14       11.42       12.49      0.63 o 
   2   4  14        1.73        0.86      0.51 o 
   3   4  14        0.36        0.97      0.46 o 
   4   4  14        0.07        0.86      0.46 o 
                                                 
